# Supplementary material for: Photocrosslinking-induced CRAC channel-like Orai1 activation independent of STIM1
Source: Nat Commun. 2023 Mar 8;14:1286. doi: 10.1038/s41467-023-36458-4 (PMC9995687; doi:10.1038/s41467-023-36458-4)
Supplement: Supplementary file 4 — Source Data [file 41467_2023_36458_MOESM4_ESM.xlsx]

## Sheet: Overview
		Source data of main figures include:
		Fig 2a-c
		Fig 2d-f
		Fig 2g-i
		Fig 3a-c
		Fig 3d-f
		Fig 3g-h
		Fig 3k-m
		Fig 4a
		Fig 4b
		Fig 4d
		Fig 5a-b
		Fig 5c-d
		Fig 6a
		Fig 6b
		Fig 6c-e
		Fig 7a-c
		Fig 7d
		Fig 7e
		Fig 7f
		Fig 7g-i
		Fig 8a-b
		Fig 8c-d
		Fig 8e-f
		Fig 8g-h
		Fig 9a-c
		Fig 9d-f
		Fig 9g+h
		Fig 9j+k

## Sheet: Fig 2a-c
Figure 2a-c	Normalized R-GECO1.2 recordings of light-sensitive Orai1 mutants
		O1 A137Bpa	n=44																																											MEAN	SEM	Time[s]
		1.00983	1.00769	1.01823	1.10788	1.02042	1.09985	1.02058	1.01415	1.00709	1.00869	1.00934	1.0122	1.00533	1.00708	1.006	1.00589	1.00618	1.01113	1.02517	1.00672	1.00621	1	1.0073	1.00873	1.00466	1.0069	1.00282	1.0064	1.00875	1.00146	1.00889	1.00884	1.00976	1.01568	1.00904	1.00204	1.01045	1	1.0006	1.00819	1	1	1.00094	1.00227	1.01226	0.00317	0
		1.00638	1.00491	1.01302	1.10365	1.0142	1.09593	1.01816	1.00874	1.00382	1.00684	1.00801	1.00576	1.00102	1.00317	1.0006	1.00199	1.00105	1.00727	1.02154	1.00139	1.0032	1.00057	1.00345	1.00546	1.00105	1.00307	1.00007	1.00016	1.00352	1	1.00049	1.00095	1.00271	1.0082	1.0019	1	1.00507	1.00146	1.00272	1.00905	1.00317	1.00282	1.00207	1.00384	1.00892	0.00311	10
		1.00647	1.00438	1.01311	1.10375	1.01312	1.09921	1.01439	1.00778	1.00211	1.00665	1.00745	1.00352	1.00034	1.00316	1	1.00037	1.00124	1.00802	1.01996	1	1.0035	1.00408	1.00557	1.00593	1.00304	1.00289	1	1.00374	1.00566	1.00003	1	1.00115	1.00179	1.00819	1.00286	1.00038	1.00278	1.00203	1.00169	1.00884	1.00187	1.00092	1.00309	1.00454	1.00885	0.00315	20
		1.00329	1.00591	1.0094	1.10191	1.01073	1.09731	1.01428	1.00491	1.00444	1.00754	1.00933	1.0029	1.00057	1.0031	1.00157	1.0007	1.00221	1.00675	1.01884	1.00354	1.00359	1.00837	1.00644	1.0051	1.0051	1.00329	1.00108	1.00315	1.00314	1.00022	1.00056	1.00202	1	1.00751	1.00227	1.00253	1.00047	1.00387	1.00335	1.00643	1.00352	1.00273	1.00401	1.00394	1.00891	0.00307	30
		1.00401	1.00432	1.0075	1.10186	1.0105	1.09744	1.01189	1.00377	1.00508	1.00652	1.00605	1.00261	1.00202	1.00422	1.00241	1.00173	1.00173	1.00609	1.01852	1.00334	1.00301	1.01157	1.0062	1.0098	1.00906	1.00901	1.00666	1.00779	1.00981	1.00512	1.0008	1.00132	1.00139	1.00611	1.00178	1.00293	1.00069	1.00529	1.00246	1.00643	1.00224	1.00239	1.00424	1.00253	1.00955	0.00305	40
		1.00392	1.00549	1.00817	1.10346	1.01063	1.1012	1.00989	1	1.00697	1.00615	1.0063	1	1.00209	1.00402	1.00158	1.00064	1.0029	1.00539	1.01662	1.0023	1.00414	1.01314	1.00688	1.01243	1.01055	1.0099	1.00894	1.00973	1.01174	1.00761	1.0006	1.00013	1.00143	1.00591	1.0023	1.00336	1	1.00457	1.00239	1.00428	1.0028	1.00321	1.00471	1.00587	1.00987	0.00313	50
		1.00297	1	1.0056	1.10387	1.01045	1.10131	1.00822	1.00306	1.00525	1.00501	1.00701	1.00297	1	1.00341	1.0011	1.00187	1.00406	1.00671	1.01204	1.00237	1.00432	1.01242	1.00186	1.00761	1.00685	1.0058	1.00381	1.00673	1.00778	1.00592	1.00271	1.00226	1.00277	1.00405	1.00239	1.00436	1.00046	1.00402	1.00225	1.00286	1.00261	1.00264	1.00602	1.00529	1.00898	0.00314	60
		1.00317	1.0039	1.00375	1.10338	1.01093	1.09978	1.00554	1.00251	1.0043	1.00637	1.00911	1.0039	1.00378	1.00488	1.0017	1.00189	1.00532	1.00446	1.01007	1.00459	1.00522	1.01446	1.00512	1.00856	1.00736	1.0062	1.00328	1.00657	1.00679	1.00562	1.00307	1.0005	1.00169	1.00203	1.00061	1.00413	1.00055	1.00418	1	1.00161	1.00311	1.00109	1.0033	1.00581	1.00896	0.00311	70
		1.00504	1.00485	1.00392	1.10273	1.01356	1.10383	1.00556	1.00241	1.00428	1.00491	1.00507	1.006	1.00374	1.00211	1.00241	1.00211	1.00262	1.00468	1.00678	1.00358	1.00498	1.01529	1.004	1.00986	1.00847	1.00723	1.0053	1.0065	1.00767	1.00619	1.00352	1.00256	1.00305	1.00165	1.00226	1.00451	1.00107	1.00322	1.00152	1.00017	1.00229	1.00165	1.00441	1.00395	1.00913	0.00317	80
		1.00635	1.00645	1.00308	1.10342	1.01522	1.10221	1.00211	1.0011	1.0035	1.00379	1.00392	1.00864	1.00316	1.00282	1.00197	1.00205	1.00229	1.00477	1.00568	1.00358	1.00415	1.01581	1	1.00885	1.0055	1.00582	1.00432	1.00613	1.00637	1.00523	1.00395	1.00134	1.00341	1.00083	1	1.00502	1.00268	1.00266	1.00046	1.00001	1.00336	1.00063	1.00218	1.00181	1.00856	0.00318	90
		1.00655	1.00283	1	1.10343	1.01493	1.10603	1	1.00053	1.00307	1.003	1.00259	1.00971	1.003	1.00213	1.00108	1.00166	1.00343	1.00328	1.00396	1.00472	1.00288	1.0161	1.00219	1.00543	1.00543	1.00424	1.00388	1.00463	1.00663	1.00394	1.00313	1	1.00044	1	1.00159	1.00365	1.00273	1.00332	1.0003	1.00048	1.00271	1.00211	1.00443	1.00402	1.00819	0.00325	100
		1.01096	1.00661	1.00143	1.10344	1.01657	1.10455	1.00006	1.00282	1	1	1	1.00738	1.00122	1	1.00018	1	1	1	1	1.00281	1	1.00388	1.00728	1	1	1	1.00059	1	1	1.00517	1.02992	1.04038	1.23362	1.00909	1.01517	1.01476	1.01408	1.00228	1.00045	1	1.00202	1.00078	1.00298	1.00368	1.01464	0.00611	110
		1.00303	1.00987	1.00558	1.08985	1.00892	1.08652	1.06147	1.01043	1.00808	1.01242	1.02417	1.04814	1.12164	1.0027	1.00238	1.00312	1.01084	1.01097	1.0142	1.00796	1.00469	1.10752	1.31776	1.00461	1.00237	1.00464	1.006	1.00335	1.00746	1.01293	1.15798	1.72425	3.67808	1.09675	1.14354	1.08222	1.26847	1.31581	1.7732	1.552	1.00346	1.00324	1	1	1.15483	0.06474	120
		1	1.01663	1.01417	1.07581	1.00785	1.0678	1.62239	1.09072	1.01203	1.01973	1.17969	1.30172	2.8171	1.0199	1.05855	1.12787	1.32582	1.09881	1.09721	1.01671	1.01444	1.68247	2.36493	1.01381	1.01293	1.01529	1.02748	1.0192	1.01794	1.01849	1.20073	2.36761	4.30248	1.13406	1.22187	1.18887	1.5955	6.8917	4.41855	5.56335	1.03379	1.04415	1.00743	1.00391	1.5939	0.19411	130
		1.00012	1.01862	1.02022	1.06555	1.00243	1.05339	2.66181	1.30248	1.00658	1.01936	1.76492	1.93456	4.57508	1.01642	1.44473	1.80276	2.1337	1.41487	1.58784	1.0167	1.00841	2.94172	2.89966	1.01666	1.01539	1.01332	1.09513	1.0371	1.02571	1.02083	1.19558	2.22277	3.60288	1.17196	1.19472	1.29041	1.67921	9.12256	4.42852	6.76337	1.08618	1.11217	1.01038	1.00952	1.85923	0.24605	140
		1.00056	1.02135	1.03545	1.05582	1	1.0402	3.39971	1.67345	1.00778	1.02718	2.67948	2.69485	5.38222	1.02266	2.00525	2.24904	2.63787	2.18158	3.4615	1.02437	1.01137	3.67194	3.0051	1.01121	1.00933	1.00883	1.18691	1.06568	1.02691	1.02297	1.22406	1.95539	2.82154	1.26191	1.21184	1.37416	1.63569	9.13668	3.81644	6.42476	1.12421	1.12233	1.00985	1.00986	2.01703	0.24979	150
		1.00542	1.0341	1.07361	1.04772	1.0058	1.03266	3.74198	1.92363	1.00759	1.03963	3.5642	3.3826	5.63406	1.02473	2.15056	2.25428	2.74369	2.6892	5.1896	1.02635	1.01398	4.00652	3.03964	1.01018	1.00742	1.00631	1.25613	1.09621	1.0539	1.02068	1.31319	1.7692	2.44552	1.38565	1.28537	1.49645	1.59627	8.63064	3.3638	5.98254	1.14531	1.10917	1.01018	1.0074	2.10507	0.25214	160
		1.01046	1.04403	1.15073	1.038	1.01575	1.02566	3.73354	2.08318	1.012	1.07252	4.24782	3.72526	5.60998	1.02711	2.07956	2.12011	2.63132	2.85685	5.93852	1.0275	1.01732	3.99147	3.07039	1.01038	1.01144	1.00573	1.2838	1.10927	1.09945	1.0208	1.38566	1.58169	2.17577	1.45541	1.31704	1.61642	1.52041	8.03317	3.09955	5.71081	1.14958	1.09253	1.00853	1.00511	2.11867	0.24976	170
		1.0186	1.0698	1.30628	1.02702	1.04048	1.01559	3.66355	2.09822	1.0121	1.11294	4.52548	3.73001	5.50476	1.03088	1.98314	1.99903	2.52185	2.7744	6.23337	1.02795	1.02217	3.99289	2.96142	1.01522	1.01316	1.00915	1.26815	1.12467	1.14958	1.02583	1.4326	1.38268	1.79776	1.37962	1.2769	1.6466	1.40424	7.58172	2.99661	5.54236	1.13293	1.08757	1.00753	1.00883	2.0899	0.24524	180
		1.03142	1.11562	1.53107	1.02238	1.05979	1.01147	3.5423	2.07008	1.01913	1.16678	4.57428	3.53079	5.3145	1.03679	1.86475	1.88029	2.38835	2.64426	6.1098	1.03425	1.02692	3.82644	2.80885	1.01282	1.0113	1.00711	1.21432	1.11198	1.17913	1.0284	1.39551	1.19586	1.44099	1.27531	1.17519	1.54603	1.27134	7.12975	2.80926	5.27634	1.11245	1.0733	1.0096	1.00773	2.02032	0.23396	190
		1.04612	1.16301	1.75894	1.01532	1.13781	1.00674	3.40462	2.06016	1.03041	1.22515	4.55808	3.39886	5.15659	1.03495	1.76421	1.75997	2.3229	2.52269	5.73594	1.03875	1.03858	3.65881	2.79588	1.01243	1.01029	1.00406	1.15972	1.09649	1.18079	1.02992	1.30879	1.11388	1.28559	1.18761	1.11532	1.44141	1.17957	6.65828	2.67381	5.16769	1.11165	1.07624	1.00899	1.00561	1.96506	0.2217	200
		1.06658	1.23354	1.91374	1.01304	1.18025	1.00304	3.33922	2.03792	1.04303	1.32318	4.27731	3.08829	5.02749	1.03213	1.69691	1.6737	2.27951	2.41147	5.40338	1.04581	1.05522	3.46803	2.7458	1.01125	1.01025	1.00367	1.11985	1.08373	1.17376	1.03459	1.26843	1.10425	1.24058	1.14565	1.08401	1.37708	1.13164	6.20397	2.58435	4.97229	1.08269	1.07627	1.0105	1.00481	1.91096	0.20724	210
		1.09415	1.26322	1.94177	1.00748	1.18658	1	3.07618	1.9241	1.06149	1.37325	3.89824	2.73115	4.9119	1.03185	1.63684	1.63003	2.23087	2.34778	5.14405	1.05573	1.06928	3.26425	2.70848	1.01213	1.00961	1.00303	1.08785	1.07409	1.1612	1.03826	1.22348	1.08555	1.20928	1.10891	1.07681	1.32489	1.10333	5.79335	2.42514	4.73871	1.07614	1.06755	1.0083	1.00764	1.846	0.19255	220
		8.83848	7.10801	6.33317	1.04637	8.39165	1.04939	6.12295	4.66416	5.21702	6.65275	8.70357	10.0011	6.22692	1.91304	2.37303	2.33223	3.11164	3.08992	7.21394	3.37422	3.6666	5.06215	4.13168	2.05932	1.80415	1.71398	1.96272	1.98089	2.34669	3.08325	7.56291	3.66938	6.4955	3.50082	3.80548	6.21316	4.25537	8.37281	4.70763	7.16631	1.88856	1.6233	1.02507	1.02624	4.38381	0.38196	230
		8.37615	6.71872	6.05291	1.03121	8.02242	1.0357	5.88784	4.53865	4.90961	6.22794	8.55016	9.70062	6.21506	1.86308	2.27198	2.23011	3.01071	2.95867	6.88645	3.22617	3.50332	4.79746	3.94176	2.13767	1.91109	1.78581	1.89235	1.92119	2.20203	3.29957	8.17677	3.48142	6.09565	3.44735	3.87397	6.57578	4.386	7.8677	4.51442	6.85629	1.84282	1.56917	1.01869	1.01813	4.26888	0.36915	240
		8.14301	6.49871	5.93426	1.02206	7.49423	1.02738	5.67303	4.43154	4.58847	5.94736	8.36634	9.3692	5.97572	1.82188	2.20516	2.16414	2.94165	2.86238	6.67444	3.12253	3.43204	4.65033	3.82942	2.06522	1.87531	1.75398	1.86182	1.86662	2.11585	3.1432	7.88294	3.33109	5.80742	3.19622	3.58328	6.12152	4.08958	7.46299	4.37247	6.60532	1.77696	1.53055	1.0173	1.02006	4.1058	0.35356	250
		7.99993	6.34135	5.8314	1.01326	7.21761	1.01651	5.52424	4.34689	4.47554	5.77371	8.24506	9.1082	5.71035	1.80847	2.14661	2.11408	2.86471	2.78375	6.49166	3.06055	3.39421	4.5212	3.73886	1.996	1.82756	1.7117	1.83806	1.82749	2.07474	2.95353	7.46705	3.21535	5.58333	3.0886	3.37992	5.66228	3.78577	7.0812	4.23048	6.35426	1.72389	1.5012	1.01762	1.01865	3.97425	0.34086	260
		7.86052	6.17304	5.65539	1.00695	6.9979	1.00973	5.39643	4.26552	4.39128	5.63457	8.13516	8.88446	5.54225	1.794	2.0996	2.078	2.81083	2.70872	6.3371	3.02392	3.39769	4.40514	3.64687	1.94374	1.77127	1.67938	1.81695	1.79492	2.05966	2.80601	7.15644	3.12208	5.3781	2.99792	3.23488	5.32188	3.5467	6.73144	4.10355	6.13339	1.6832	1.46977	1.01562	1.01703	3.86452	0.33006	270
		7.7594	6.04816	5.46619	1.00093	6.82269	1.00421	5.2747	4.18844	4.31316	5.50523	8.03636	8.68248	5.43843	1.77895	2.05901	2.0496	2.75847	2.65733	6.22448	2.96782	3.39849	4.28141	3.58423	1.89675	1.71972	1.64739	1.79976	1.77694	2.03446	2.70183	6.86503	3.02839	5.21433	2.92769	3.09359	5.10348	3.40603	6.49805	3.99196	5.91773	1.64443	1.44202	1.01618	1.01688	3.7737	0.32138	280
		7.67975	5.93062	5.2109	1	6.6973	1.00075	5.18094	4.13226	4.24425	5.38511	7.92222	8.47545	5.36337	1.77154	2.02357	2.01532	2.72431	2.60326	6.11395	2.92928	3.39995	4.21243	3.52662	1.85562	1.68359	1.62752	1.7908	1.75329	2.00117	2.63723	6.63176	2.96963	5.06871	2.84391	2.99054	4.92934	3.29469	6.21396	3.90567	5.76245	1.59469	1.42476	1.01573	1.01822	3.69446	0.31324	290
		7.57678	5.78022	4.94499	1.00031	6.57827	1.00188	5.06533	4.0496	4.17048	5.23901	7.82648	8.285	5.26406	1.75603	1.9893	1.98414	2.67514	2.55435	6.00435	2.90388	3.39966	4.14724	3.48748	1.81858	1.65525	1.60752	1.77036	1.72978	1.97544	2.54454	6.43805	2.94314	4.9812	2.78726	2.91985	4.83082	3.18499	6.00244	3.81882	5.61672	1.56413	1.40805	1.01958	1.01974	3.62091	0.30563	300
		7.41931	5.64798	4.71327	1.00168	6.42815	1.00392	4.94795	3.97298	4.11733	5.15007	7.76066	8.12427	5.15779	1.75398	1.95985	1.95561	2.63616	2.51565	5.92858	2.88639	3.3786	4.09039	3.4614	1.78201	1.63437	1.59586	1.75069	1.70841	1.94498	2.46675	6.29425	2.91158	4.92916	2.73994	2.86214	4.70575	3.08795	5.81887	3.75734	5.48068	1.53987	1.39586	1.0164	1.01544	3.55569	0.29871	310
		7.28248	5.48	4.5226	1.00463	6.29669	1.00425	4.8706	3.90654	4.06674	5.05541	7.68398	7.97602	5.10862	1.74489	1.92674	1.93228	2.59087	2.46933	5.83725	2.8624	3.3457	4.05435	3.42908	1.75003	1.61198	1.5836	1.74323	1.69237	1.92529	2.38633	6.17575	2.86114	4.84974	2.69479	2.78888	4.56037	2.9935	5.68649	3.69023	5.37614	1.50152	1.38458	1.01681	1.02017	3.49419	0.2926	320
		7.21005	5.38126	4.35821	1.00566	6.2261	1.00658	4.81833	3.87933	4.00089	4.92639	7.61256	7.82706	5.05325	1.7342	1.90343	1.91169	2.55694	2.43748	5.74893	2.84246	3.29928	3.9915	3.40515	1.73004	1.58992	1.57772	1.73336	1.68131	1.91615	2.34561	6.03787	2.82592	4.74485	2.67084	2.72881	4.45653	2.91232	5.57106	3.6415	5.31547	1.48875	1.38068	1.01823	1.01867	3.44369	0.2873	330
		7.09529	5.30798	4.24639	1.00635	6.16606	1.01054	4.73483	3.81418	3.99728	4.82833	7.56776	7.71792	4.95812	1.73056	1.86677	1.88742	2.5139	2.40556	5.67661	2.80547	3.253	3.97568	3.3944	1.71414	1.57887	1.57245	1.73078	1.6656	1.89542	2.29451	5.94852	2.80882	4.69737	2.6341	2.68623	4.37789	2.87415	5.47426	3.60207	5.29977	1.48198	1.3758	1.01483	1.01482	3.40234	0.28318	340
		7.01617	5.27743	4.16442	1.00918	6.11299	1.01443	4.67082	3.76563	3.9413	4.72522	7.49932	7.56595	4.89905	1.71535	1.85341	1.86856	2.49606	2.36392	5.63048	2.76027	3.19029	3.67922	3.20763	1.69913	1.63087	1.56797	1.77778	1.65184	1.87891	2.35924	5.59742	2.64569	4.30513	2.63481	2.71767	4.24617	2.82108	4.30706	3.16018	4.64773	1.49144	1.3492	1.04022	1.03039	3.29516	0.27098	350
		6.94715	5.23101	4.08322	1.01355	6.12199	1.01928	4.58939	3.71166	3.89215	4.64656	7.40345	7.44504	4.85245	1.70621	1.83296	1.86521	2.46733	2.34442	5.60348	2.72658	3.14334	3.67115	3.19318	1.68894	1.61979	1.56183	1.75836	1.63692	1.85853	2.33312	5.61255	2.63531	4.28206	2.61518	2.68248	4.18317	2.77977	4.19524	3.1023	4.6161	1.45411	1.32968	1.0295	1.02004	3.26149	0.26814	360
		6.89538	5.18204	4.03933	1.01642	6.10679	1.02586	4.53834	3.66238	3.82197	4.54637	7.30585	7.30068	4.80694	1.69784	1.82329	1.84999	2.44789	2.32276	5.57161	2.70643	3.10035	3.63728	3.16136	1.68319	1.61285	1.55305	1.75231	1.62665	1.85373	2.32671	5.62178	2.61855	4.23926	2.59265	2.62467	4.13447	2.72711	4.0815	3.05312	4.56458	1.43173	1.31867	1.0252	1.01611	3.22784	0.26476	370
		6.84003	5.1599	4.00026	1.01871	6.10218	1.03176	4.48513	3.62394	3.79775	4.48071	7.25925	7.21406	4.74341	1.69568	1.81372	1.82601	2.41144	2.29391	5.52328	2.6731	3.05885	3.61187	3.13542	1.66611	1.60076	1.54864	1.73801	1.61484	1.84019	2.31513	5.63446	2.60015	4.20088	2.59239	2.60011	4.10008	2.70593	3.98838	3.00677	4.5271	1.42737	1.30994	1.02185	1.01525	3.20124	0.26257	380
		6.7281	5.09724	3.95136	1.02004	6.09811	1.03473	4.42286	3.55874	3.7608	4.43139	7.19656	7.14127	4.72077	1.6917	1.7874	1.80856	2.38514	2.26527	5.431	2.64763	3.0115	3.58117	3.10591	1.64859	1.58112	1.54308	1.72979	1.60741	1.83152	2.3046	5.63147	2.58845	4.17144	2.57818	2.59281	4.00566	2.64054	3.89245	2.96922	4.47826	1.40582	1.30085	1.01913	1.01381	3.16844	0.25961	390
		6.68896	5.06287	3.92458	1.02061	6.08945	1.03987	4.37167	3.5175	3.7009	4.33705	7.13187	7.01555	4.68336	1.68482	1.76801	1.80258	2.37209	2.24778	5.42215	2.61869	2.96834	3.54984	3.08987	1.63323	1.57885	1.53874	1.71362	1.59615	1.82541	2.282	5.6177	2.58045	4.14658	2.56698	2.56303	3.96092	2.58778	3.80771	2.93108	4.43797	1.39594	1.29276	1.02082	1.01086	3.14084	0.25706	400
		6.61802	5.00988	3.89884	1.02208	6.06181	1.04249	4.31707	3.47908	3.62646	4.23169	7.033	6.89279	4.60475	1.66932	1.75489	1.77986	2.34667	2.22666	5.36621	2.60908	2.93772	3.50766	3.05974	1.61793	1.56691	1.53054	1.70154	1.58416	1.81282	2.25581	5.56338	2.55034	4.08841	2.54207	2.52989	3.90665	2.55675	3.72073	2.895	4.38846	1.38745	1.28233	1.01844	1.00874	3.10464	0.25329	410
		6.5565	4.97349	3.87967	1.02528	6.00439	1.0499	4.27928	3.4386	3.57399	4.20858	6.98747	6.83149	4.54353	1.66481	1.73155	1.75233	2.30784	2.18939	5.31125	2.60482	2.91429	3.4948	3.05643	1.61916	1.56117	1.52747	1.69402	1.58241	1.80785	2.2336	5.49909	2.52644	4.05221	2.50932	2.4998	3.86003	2.5275	3.65016	2.88479	4.37308	1.37818	1.27921	1.02011	1.01427	3.07908	0.25065	420
		6.51638	4.92225	3.87296	1.03012	5.96977	1.05228	4.24796	3.39203	3.51766	4.09291	6.87481	6.69654	4.4866	1.65033	1.70992	1.74426	2.28618	2.16048	5.25535	2.60002	2.88668	3.45176	3.03308	1.61427	1.54643	1.5301	1.68575	1.57847	1.80076	2.20411	5.44711	2.51406	4.00828	2.48981	2.46798	3.80844	2.49724	3.56016	2.84859	4.35201	1.37382	1.27903	1.02014	1.0126	3.04749	0.24693	430
		6.43122	4.86797	3.8589	1.03517	5.9518	1.05868	4.21584	3.35622	3.42657	3.97016	6.7758	6.56337	4.37876	1.63739	1.68976	1.7232	2.25187	2.14888	5.20101	2.58022	2.84533	3.42631	3.02734	1.60603	1.54059	1.52784	1.67971	1.57263	1.79187	2.19933	5.41867	2.49744	3.97916	2.48143	2.43711	3.73527	2.45903	3.49396	2.83074	4.31789	1.36384	1.27871	1.0215	1.00975	3.0151	0.24304	440
		6.29974	4.82306	3.84359	1.04189	5.97729	1.0652	4.19859	3.31485	3.40655	3.94769	6.74416	6.51781	4.3655	1.63525	1.67615	1.70458	2.22123	2.11553	5.13862	2.57576	2.81674	3.39118	3.0044	1.59376	1.53364	1.52178	1.67369	1.56542	1.77669	2.18193	5.35069	2.4709	3.93121	2.47115	2.40938	3.73513	2.44337	3.4519	2.81045	4.29746	1.35018	1.27495	1.01936	1.00844	2.99311	0.2409	450
		6.23469	4.7566	3.81646	1.04076	5.94087	1.06971	4.15354	3.27212	3.37178	3.89671	6.69262	6.47107	4.28356	1.62929	1.66311	1.69193	2.20671	2.1172	5.09931	2.56481	2.79954	3.36434	2.99834	1.59055	1.5227	1.52098	1.6695	1.56489	1.76687	2.16732	5.29354	2.46396	3.90553	2.46365	2.4134	3.73009	2.42833	3.41133	2.79059	4.26978	1.35258	1.27009	1.01995	1.01099	2.97186	0.23814	460
		6.13183	4.70679	3.80941	1.04114	5.9225	1.07608	4.08707	3.23332	3.3277	3.82961	6.63163	6.37085	4.23986	1.61709	1.64125	1.67447	2.16901	2.09385	5.06386	2.57065	2.79415	3.34666	2.98827	1.58345	1.51767	1.51591	1.65966	1.56039	1.75595	2.14926	5.24141	2.45243	3.88556	2.45492	2.40726	3.74491	2.40322	3.37886	2.79491	4.26123	1.35916	1.26572	1.01877	1.01004	2.94972	0.23521	470
		6.07293	4.65453	3.79722	1.03897	5.84735	1.08222	4.06147	3.21389	3.27279	3.74194	6.55371	6.29636	4.19159	1.60325	1.62362	1.65657	2.1437	2.06956	5.01457	2.56562	2.775	3.30395	2.97613	1.57673	1.51452	1.51185	1.66003	1.56129	1.7471	2.14741	5.16859	2.4269	3.85093	2.42459	2.38723	3.68299	2.3741	3.35025	2.7827	4.23916	1.3505	1.2628	1.01882	1.01008	2.92285	0.23195	480

## Sheet: Fig 2d-f
Figure 2d-f	Patch Clamp recordings of light-sensitive Orai1 mutants
	Orai1	n=6											A137Bpa	n=6											L174Bpa	n=6											A254Azi	n=6
	TIME							MEAN	SEM				TIME							MEAN	SEM				TIME							MEAN	SEM				TIME							mean	SEM
	5	-0.06945	-0.01849	-0.04473	-0.09244	0.00363	-0.08279	-0.05071	0.01544				5	-0.03317	0	-0.04165	0.07145	-0.56622	0.28298	-0.04777	0.11474				5	-0.02401	-0.04165	-0.14541	0.0787	0.05006	0.03074	-0.0086	0.03299				5	-0.3261	-1.48947	-0.29898	-0.26628	0.08201	0.1067	-0.36535	0.23821
	10	-0.02918	0.01997	-0.04473	0.01483	0.04199	-0.15772	-0.02581	0.0295				10	-0.06634	-0.13046	-0.04165	-0.03572	-0.4663	0.17686	-0.09394	0.08567				10	-0.02401	-0.04165	-0.07176	-0.0787	-0.08842	-0.01234	-0.05282	0.01277				10	-0.1087	-1.52257	-0.38441	-0.03804	0.16402	0.1067	-0.29717	0.2574
	15	0.05137	-0.13386	-0.15131	-0.02093	-0.02629	-0.00785	-0.04815	0.03201				15	-0.26537	-0.08698	-0.12494	0	-0.63283	0.24761	-0.14375	0.11992				15	0.01776	-0.03331	-0.10859	0	0.01544	0.03074	-0.01299	0.02112				15	-0.36233	-1.39017	-0.34169	-0.11412	-0.041	0.1067	-0.3571	0.21921
	20	-0.02918	-0.17232	0.02632	0.08634	0.08035	-0.12026	-0.02146	0.04353				20	-0.19903	0	-0.24989	-0.03572	-0.66614	0.24761	-0.15053	0.12549				20	-0.02401	-0.0996	-0.03494	-0.11806	-0.01918	-0.09849	-0.06571	0.01809				20	-0.07247	-1.05918	-0.34169	-0.11412	0.08201	0.14227	-0.2272	0.1802
	25	-0.02918	-0.13386	0.02632	-0.1282	0.08035	-0.04532	-0.03831	0.03445				25	-0.19903	-0.08698	-0.24989	-0.1429	-0.49961	0.21223	-0.16103	0.09471				25	0.01776	-0.04165	-0.03494	-0.0787	-0.12304	-0.05541	-0.05266	0.01918				25	-0.1087	-1.55567	-0.25627	-0.07608	0	0.07114	-0.32093	0.25103
	30	0.0111	-0.17232	-0.04473	-0.05669	0.00363	-0.04532	-0.05072	0.02687				30	-0.03317	-0.13046	-0.24989	-0.10717	-0.56622	0.21223	-0.14578	0.10491				30	0.01776	-0.04165	0.03871	-0.23611	-0.01918	-0.01234	-0.04214	0.04048				30	-0.07247	-1.22468	-0.25627	-0.03804	0.08201	0.21341	-0.21601	0.2117
	35	-0.02918	-0.09541	0.02632	-0.1282	0.04199	-0.00785	-0.03205	0.02753				35	-0.06634	-0.30441	-0.20824	-0.1429	-0.56622	0.17686	-0.18521	0.10115				35	-0.06579	-0.13331	-0.10859	-0.23611	0.08468	-0.14156	-0.10011	0.04348				35	-0.14493	-1.29087	-0.25627	-0.1902	0.041	0.07114	-0.29502	0.20605
	40	0.0111	-0.17232	-0.08026	-0.16395	0.00363	-0.04532	-0.07452	0.0326				40	-0.26537	-0.08698	-0.49978	-0.1429	-0.59953	0.21223	-0.23039	0.1203				40	-0.02401	-0.0996	-0.03494	-0.47223	0.05006	-0.09849	-0.1132	0.07528				40	-0.18117	-1.78736	-0.25627	-0.22824	0.041	0.14227	-0.37829	0.28917
	45	-0.06945	-0.17232	0.02632	-0.09244	-0.0731	-0.00785	-0.06481	0.02826				45	-0.19903	-0.04349	-0.41648	0.03572	-0.59953	0.03537	-0.1979	0.10676				45	-0.10757	0.0256	0.00188	-0.19676	-0.01918	-0.09849	-0.06575	0.03419				45	-0.61597	-1.58877	-0.25627	-0.07608	-0.041	0.17784	-0.40004	0.26129
	50	-0.02918	-0.21078	0.06185	0.01483	-0.0731	-0.08279	-0.0532	0.03853				50	-0.19903	-0.08698	-0.37483	-0.17862	-0.56622	0.10612	-0.21659	0.09486				50	-0.14934	-0.098	-0.14541	-0.23611	-0.01918	-0.09849	-0.12442	0.02943				50	-0.3261	-1.29087	-0.25627	-0.1902	-0.041	0.17784	-0.3211	0.2073
	55	0.0111	0.01997	0.02632	-0.02093	-0.03474	-0.08279	-0.01351	0.01695				55	-0.03317	-0.04349	-0.41648	-0.10717	-0.4663	0.07074	-0.16598	0.09038				55	-0.06579	-0.01613	-0.07176	-0.35417	-0.01918	-0.09849	-0.10425	0.05165				55	-0.68843	-1.35707	-0.25627	-0.11412	-0.041	0.24898	-0.36799	0.2342
	60	-0.02918	-0.01849	-0.0092	0.08634	-0.0731	-0.04532	-0.01483	0.02222				60	-0.06634	-0.17395	-0.37483	-0.10717	-0.49961	0.10612	-0.18596	0.08945				60	-0.02401	-0.0996	-0.10859	-0.27546	-0.08842	-0.14156	-0.12294	0.03432				60	-0.3261	-1.55567	-0.25627	-0.15216	-0.041	0.17784	-0.35889	0.25005
	65	0.09164	-0.24924	-0.04473	-0.1282	-0.0731	-0.08279	-0.08107	0.04536				65	-0.26537	-0.26093	-0.37483	-0.1429	-0.56622	0.03537	-0.26248	0.08325				65	-0.10757	-0.05787	-0.07176	-0.19676	0.05006	-0.14156	-0.08758	0.03431				65	-0.18117	-1.45637	-0.25627	-0.1902	0.041	0.07114	-0.32864	0.23198
	70	-0.06945	-0.17232	-0.04473	-0.05669	-0.0731	-0.12026	-0.08942	0.01963				70	-0.19903	-0.13046	-0.33318	-0.1429	-0.59953	0.03537	-0.22829	0.0887				70	-0.14934	-0.14133	-0.03494	-0.31482	-0.0538	-0.01234	-0.11776	0.04562				70	0	-1.42327	-0.25627	0	0.08201	0.03557	-0.26033	0.23754
	75	0.0111	-0.13386	0.09738	-0.1282	0.08035	-0.12026	-0.03225	0.04421				75	-0.19903	-0.17395	-0.24989	-0.17862	-0.4663	-2.26384	-0.5886	0.33803				75	-0.02401	-0.14133	-0.10859	-0.35417	-0.0538	-0.18463	-0.14442	0.04817				75	-0.1087	-1.55567	-0.25627	-0.03804	-0.16402	-0.1067	-0.37157	0.23867
	80	0.09164	-0.24924	-0.0092	-0.16395	-0.05315	-0.12026	-0.08403	0.04913				80	-5.07521	-1.69603	-5.83072	-2.75078	-8.72645	-3.74948	-4.63811	1.02201				80	-1.2773	-0.8508	-0.73459	-1.02316	-0.5731	-0.61537	-0.84572	0.10916				80	-10.1454	-16.2518	-5.93694	-6.2766	-5.82263	-5.79763	-8.37182	1.71933
	85	0.0111	-0.13386	-0.04473	-0.09244	-0.05315	-0.15772	-0.07847	0.02539				85	-7.62939	-7.21898	-10.6619	-4.35838	-12.9564	-4.31544	-7.85675	1.40373				85	-2.27993	-2.52014	-1.80247	-1.92825	-1.05778	-1.00303	-1.76527	0.25457				85	-21.6461	-26.4704	-17.8535	-23.0142	-14.0645	-17.962	-20.1685	1.80261
	90	0.05137	-0.17232	0.02632	0.01483	-0.05315	-0.19519	-0.05469	0.04329				90	-8.75722	-8.65408	-11.5782	-4.78707	-13.9223	-4.59842	-8.71621	1.50216				90	-3.03191	-2.60361	-2.35483	-2.20372	-1.2655	-1.2184	-2.11299	0.29835				90	-27.6246	-29.0522	-24.3884	-27.7144	-18.8621	-24.3643	-25.3343	1.51061
	95	0.0111	-0.21078	-0.15131	-0.02093	0.00363	-0.23266	-0.10016	0.0454				95	-9.32113	-9.13244	-11.6614	-4.96569	-13.6892	-4.31544	-8.84756	1.49748				95	-3.07368	-3.22961	-2.72306	-2.99076	-1.50784	-1.30454	-2.47158	0.34451				95	-25.9579	-27.0662	-25.5417	-30.3772	-20.2972	-26.5695	-25.9683	1.33352
	100	-0.02918	-0.21078	-0.15131	0.08634	-0.03474	-0.19519	-0.08914	0.04735				100	-9.85187	-9.48034	-11.8697	-5.18004	-13.0564	-4.31544	-8.95896	1.43959				100	-3.19901	-3.06267	-2.4653	-2.83335	-1.57708	-1.26147	-2.39981	0.32879				100	-21.2475	-23.5908	-22.9362	-27.9426	-19.8872	-26.1427	-23.6245	1.22583
	105	-0.06945	-0.21078	-0.15131	-0.1282	-0.03474	-0.19519	-0.13161	0.02826				105		-9.56732	-11.7864	-5.07287	-12.2903	-4.13858	-8.57109	1.6889				105	-3.36612	-3.23121	-3.16495	-2.73845	-1.50784	-1.34762	-2.55936	0.36856				105	-17.914	-19.4534	-20.0745	-25.2798	-18.493	-24.2576	-20.9121	1.26411
	110	-0.02918	-0.2877	-0.08026	-0.05669	-0.0731	-0.27013	-0.13284	0.0468				110	--	-9.56732	-11.9946	-5.10859	-11.6575	-3.92634	-8.45087	1.66927				110	-3.43839	-3.18787	-3.42271	-2.83335	-1.68094	-1.47684	-2.67335	0.35841				110	-15.6676	-17.6329	--	-22.8833	-17.0579	-22.4436	-19.137	1.47632
	115	0.0111	-0.17232	-0.11579	-0.1282	0.00363	-0.12026	-0.08697	0.03096				115	--	-9.52383	-11.9946	-5.07287	-10.8914	-3.74948	-8.24644	1.62743				115	-3.24079	-3.27134	-3.0913	-2.82662	-1.64632	-1.30454	-2.56349	0.35279				115	-13.8921	-15.8125	--	-20.5248	-16.5658	-20.843	-17.5277	1.36123
	120	-0.02918	-0.24924	0.02632	-0.16395	0.00363	-0.15772	-0.09502	0.04519				120	--	-9.52383	-11.4532	-5.25149	-9.89219	-3.64336	-7.95282	1.48914				120	-3.49687	-3.17135	-3.05448	-2.99076	-1.75018	-1.39069	-2.64239	0.34947				120	-12.5877	-14.7202	--	-18.0903	-15.9917	-19.6337	-16.2047	1.23784
	125	0.0111	-0.24924	-0.15131	-0.10386	0.00363	-0.19519	-0.11415	0.04315				125	--	-9.61081	-11.7447	-5.10859	-9.09282	-3.57262	-7.82592	1.51034				125	-3.70033	-3.30339	-2.68624	-2.8132	-1.85404	-1.34762	-2.61747	0.3597				125	-11.5007	-14.1906	--		-14.6796	-18.2821	-14.6632	1.39407
	130	0.09164	-0.2877	-0.08579	-0.21924	0.00363	-0.15772	-0.1092	0.05772				130	--	-9.52383	-11.3699	-4.92997	-8.4933	-3.36038	-7.53548	1.47976				130	-3.32434	-3.15449	-2.64942	-2.86143	-1.71556	-1.30454	-2.50163	0.33193				130	-10.5587	-12.999	--		-12.6294	-17.3929	-13.395	1.43675
	135	0.0111	-0.36462	-0.09289	-0.10386	0.00363	-0.12026	-0.11115	0.05563				135	--	-9.91522	-11.6198	-4.96569	-8.0603	-3.21889	-7.55598	1.54685				135	-3.28256	-3.20457	-2.64942	-2.70139	-1.64632	-1.39069	-2.47916	0.32293				135	-9.65283	-12.668	--		-11.6043	-16.6815	-12.6517	1.48127
	140	-0.02918	-0.44154	-0.09645	-0.14232	0.00363	-0.08279	-0.13144	0.06547				140	--	-9.6543	-11.3283	-5.35866	-7.49408	-3.18352	-7.40376	1.45718				140	-3.36085	-3.05139	-3.27542	-2.73681	-1.71556	-1.34762	-2.58128	0.34671				140	-9.10933	-12.2708	--			-15.899	-12.4264	1.96156
	145	0.0111	-0.24924	-0.09645	-0.18078	0.00363	-0.12026	-0.10533	0.04169				145	--	-9.43686	-11.1617	-4.89424	-7.02779	-2.90054	-7.08422	1.49102				145	-3.24178	-3.15449	-3.2386	-2.80926	-1.68094	-1.30454	-2.5716	0.35066				145	-8.45713	-11.9067	--			-15.3299	-11.8979	1.98401
	150	-0.02918	-0.17232	-0.08579	-0.18078	-0.0731	-0.12026	-0.11024	0.02414				150	--	-9.34988	-11.2033	-4.96569	-8.4933	-2.90054	-7.38255	1.5105				150	-3.15723	-3.05139	-2.90718	-2.93521	-1.50784	-1.39069	-2.49159	0.33195				150	-7.84116	-11.0793	--			-14.6897	-11.2034	1.97798
	155	0.0111	-0.24924	-0.09289	-0.18078	-0.0731	-0.27013	-0.14251	0.04473				155	--	-9.30639	-11.0784	-4.8228	-8.0603	-2.79442	-7.21246	1.50463				155	-3.28814	-3.13806	-2.98083	-2.84283	-1.64632	-1.34762	-2.54063	0.33783				155	-7.44259	-10.9138	--			-13.6582	-10.6715	1.79838
	160	-0.19027	-0.24924	-0.09645	-0.15026	-0.0731	-0.19519	-0.15909	0.02696				160	--	-9.26291	-11.1617	-5.10859	-7.49408	-2.75905	-7.15726	1.48532				160	-3.23816	-3.14614	-3.01765	-2.794	-1.75018	-1.30454	-2.54178	0.33154				160	-7.04402	-10.4835	--			-13.4448	-10.3241	1.84946
	165	-0.06945	-0.21078	-0.09645	-0.18772	-0.03474	-0.42	-0.16986	0.05724				165	--	-9.21942	-11.245	-4.96569	-7.02779	-2.75905	-7.04338	1.50102				165	-3.23395	-3.05139	-2.64942	-2.99076	-1.71556	-1.39069	-2.50529	0.31367				165	-6.50052	-10.1856	--			-13.1247	-9.93693	1.91627
	170	-0.10973	-0.2877	-0.0092	-0.22519	-0.0731	-0.38253	-0.18124	0.05779				170	--	-9.17593	-11.3283	-4.8228		-3.0774	-7.1011	1.90514				170	-3.44967	-2.93747	-2.68624	-2.73681	-1.7848	-1.34762	-2.49044	0.31744				170	-6.42805	-9.72218	--			-12.2355	-9.46191	1.6815
	175	0.09164	-0.2877	-0.04473	-0.26266	-0.0731	-0.45747	-0.17234	0.08136				175	--	-9.17593	-11.4116	-4.6799		-2.54682	-6.95355	2.02899				175	-3.46345	-2.97921	-2.72306	-2.80926	-1.64632	-1.39069	-2.502	0.32978				175	-6.06572	-9.45739	--			-12.0973	-9.2068	1.74567
	180	-0.10973	-0.24924	0.02632	-0.22519	-0.0731	-0.19519	-0.13769	0.04292				180	--	-9.17593	-11.4948	-4.537		-2.75905	-6.99171	2.02052				180	-3.19901	-3.18787	-2.75989	-2.93521	-1.9579	-1.34762	-2.56458	0.30635				180	-5.41352	-9.29189	--			-11.9	-8.86847	1.88442
	185	-0.02918	-0.24924	-0.15131	-0.22519	0.08035	-0.71974	-0.21572	0.11282				185	--	-9.17593	-11.5782	-4.3941		-2.61756	-6.94144	2.07519				185	-3.40789	-2.89574	-2.42848	-2.84283	-1.71556	-1.30454	-2.43251	0.32252				185	-5.15989	-9.15949	--			-11.8	-8.70646	1.93017
	190	0.0111	-0.17232	-0.15131	-0.30013	-0.05315	-0.12026	-0.13101	0.04362				190	--	-9.17593	-11.6614	-4.2512		-2.79442	-6.97075	2.07571				190	-2.53059	-3.08371	-2.28118	-2.794	-1.50784	-1.39069	-2.26467	0.28039				190	-4.97872	-8.8947	--			-11.7	-8.52447	1.94908
	195	-0.10973	-0.32616	-0.15131	-0.09244	-0.05315	-0.38253	-0.18589	0.05529				195	--	-9.17593	-11.7447	-4.10831		-2.61756	-6.91163	2.13666				195	-3.28256	-3.31307	-2.64942	-2.99076	-1.30012	-1.34762	-2.48059	0.37869				195	-4.50768	-8.6299	--			-11.6	-8.24586	2.05636
	200	-0.15	-0.2877	-0.0092	0.01483	-0.05315	-0.3076	-0.13214	0.05723				200	--			--	--							200	-3.24079	-3.27134	-2.28118	-2.99076	-1.30012	-1.30454	-2.39812	0.3759				200	-4.65262	-8.5968	--			-11.5	-8.24981	1.98427
		--
		--
		--
		--
		--
		--
		--
		--
		--
		--
		--
		--
		--
		--
		--
		--
		--
		--
		--
		--
		--
		--
		--
		--
		--
		--
		--
		--
		--

## Sheet: Fig 2g-i
Figure 2g-i	Corresponding IV curves to Patch Clamp recordings (Fig2d-f)
	A137Bpa	n=6									Vrev comparison						L174Bpa	n=6									Vrev comparison						A254Azi	n=6									Vrev comparison
	mV							mean	SEM		Orai1 + STIM1	mean	SEM				mV							mean	SEM		Orai1 + STIM1	mean	SEM				mV							mean	SEM		Orai1 + STIM1	mean	SEM
	-89.9818	-12.5387	-13.3073	-15.9512	-6.35895	-10.2586	-6.2963	-10.7852	1.59314		55.1273	54.2788	1.19584				-89.9818	-5.09671	-3.71428	-3.31413	-1.69232	-2.38878	-1.67987	-2.98101	0.5425		53.4	50.8833	1.35115				-89.9818	-30.2187	-33.8275	-29.0808	-28.568	-24.7257	-13.3737	-26.6324	2.90862		53.6	52.6473	1.15405
	-89.9636	-12.5056	-13.3942	-15.9095	-6.39467	-10.192	-6.19018	-10.7644	1.59965		52						-89.9636	-4.9296	-3.63081	-3.24048	-1.69232	-2.4234	-1.59372	-2.91839	0.52151		46.2						-89.9636	-30.2187	-33.662	-29.2108	-28.568	-24.6847	-13.5159	-26.6434	2.87811		52
	-89.9455	-12.4724	-13.4377	-15.9512	-6.53757	-10.2253	-6.19018	-10.8024	1.59205		54.8182						-89.9455	-5.01315	-3.54734	-3.20366	-1.69232	-2.38878	-1.55065	-2.89932	0.53283		54.8						-89.9455	-30.2911	-33.662	-29.2108	-28.4919	-24.8077	-13.4804	-26.6573	2.88218		48.9
	-89.9273	-12.4724	-13.3073	-15.9928	-6.71619	-10.192	-6.11943	-10.8	1.58118		50.2						-89.9273	-5.22204	-3.38041	-3.2773	-1.61874	-2.28492	-1.50757	-2.88183	0.56926		50.2						-89.9273	-30.2549	-33.7282	-29.1241	-28.4159	-24.8487	-13.5159	-26.648	2.87567		50.2
	-89.9091	-12.4724	-13.3073	-15.9928	-6.71619	-10.1586	-6.01332	-10.7768	1.59214		58.7273						-89.9091	-5.09671	-3.33868	-3.4246	-1.72911	-2.21568	-1.4645	-2.87821	0.55348		48.1						-89.9091	-30.2911	-33.662	-29.1241	-28.4539	-24.8077	-13.4448	-26.6306	2.88427		56.384
	-89.8909	-12.4724	-13.3073	-15.9928	-6.71619	-10.1253	-6.04869	-10.7771	1.58906		54.8						-89.8909	-4.84605	-3.42214	-3.57189	-1.65553	-2.28492	-1.4645	-2.87417	0.53213		52.6						-89.8909	-30.3636	-33.7282	-29.1241	-28.4539	-24.8487	-13.267	-26.6309	2.91899		54.8
	-89.8727	-12.4392	-13.1768	-15.9928	-6.64474	-10.1253	-6.04869	-10.7379	1.58719								-89.8727	-4.80427	-3.58908	-3.57189	-1.54516	-2.28492	-1.55065	-2.891	0.535								-89.8727	-30.3636	-33.7613	-29.0808	-28.3017	-24.8077	-13.3381	-26.6089	2.9074
	-89.8546	-12.3397	-13.1333	-15.9512	-6.53757	-10.092	-6.15481	-10.7014	1.57627		A137Bpa	mean	SEM				-89.8546	-4.59539	-3.67254	-3.57189	-1.65553	-2.49264	-1.50757	-2.91593	0.50248		L174Bpa	mean	SEM				-89.8546	-30.3998	-33.662	-28.9941	-28.4159	-24.7257	-13.3737	-26.5952	2.89706		A254Azi	mean	SEM
	-89.8364	-12.3065	-13.1333	-15.9512	-6.50184	-10.092	-6.19018	-10.6959	1.5749		50.3455	51.8545	0.98954				-89.8364	-4.67894	-3.67254	-3.53507	-1.72911	-2.49264	-1.55065	-2.94316	0.50038		47.6	48.2242	0.5466				-89.8364	-30.5448	-33.662	-28.9941	-28.4159	-24.8077	-13.4092	-26.639	2.89633		53.7091	52.7061	0.91276
	-89.8182	-12.3729	-12.9594	-15.9928	-6.57329	-10.0587	-6.11943	-10.6794	1.57414		50.2182						-89.8182	-4.80427	-3.67254	-3.49824	-1.65553	-2.52726	-1.63679	-2.96577	0.51115		47.3636						-89.8182	-30.4361	-33.662	-28.9508	-28.4919	-24.7667	-13.4092	-26.6195	2.89279		50.4364
	-89.8	-12.4724	-13.0464	-16.0345	-6.75191	-10.092	-6.04869	-10.741	1.57782		49.4545						-89.8	-4.84605	-3.63081	-3.49824	-1.80269	-2.52726	-1.59372	-2.98313	0.5062		48.8364						-89.8	-30.3273	-33.5958	-28.9508	-28.53	-24.6847	-13.4804	-26.5948	2.87448		51.5091
	-89.7818	-12.4392	-13.0029	-15.9095	-6.78764	-10.092	-6.01332	-10.7074	1.56107		55.6						-89.7818	-4.7625	-3.67254	-3.60872	-1.7659	-2.52726	-1.55065	-2.98126	0.50906		50.2546						-89.7818	-30.1824	-33.6289	-28.9941	-28.4539	-24.6847	-13.5515	-26.5826	2.85971		55.7454
	-89.7636	-12.5056	-13.1333	-15.8679	-6.82336	-10.192	-6.11943	-10.7736	1.55052		51.5273						-89.7636	-4.97138	-3.58908	-3.57189	-1.69232	-2.52726	-1.59372	-2.99094	0.53138		48.8						-89.7636	-30.11	-33.662	-28.9508	-28.3778	-24.5207	-13.5159	-26.5229	2.86565		54.4182
	-89.7455	-12.4724	-13.0464	-15.743	-6.71619	-10.192	-6.11943	-10.7149	1.54042		53.9818						-89.7455	-4.97138	-3.58908	-3.57189	-1.61874	-2.49264	-1.59372	-2.97291	0.53848		46.4909						-89.7455	-30.1462	-33.6951	-29.0374	-28.4159	-24.5207	-13.4448	-26.5434	2.88397		50.4182
	-89.7273	-12.3397	-13.0898	-15.7846	-6.57329	-10.2253	-6.11943	-10.6887	1.55445								-89.7273	-4.9296	-3.50561	-3.49824	-1.61874	-2.4234	-1.55065	-2.92104	0.53325								-89.7273	-30.2187	-33.7282	-29.0374	-28.53	-24.6027	-13.3737	-26.5818	2.90112
	-89.7091	-12.3397	-13.0898	-15.743	-6.43039	-10.192	-6.04869	-10.6406	1.56985								-89.7091	-4.84605	-3.67254	-3.60872	-1.72911	-2.28492	-1.59372	-2.95584	0.52672								-89.7091	-30.1824	-33.7944	-28.9941	-28.4919	-24.6437	-13.3381	-26.5741	2.90749
	-89.6909	-12.3397	-13.1768	-15.7013	-6.32322	-10.192	-6.04869	-10.6303	1.57962								-89.6909	-4.67894	-3.71428	-3.57189	-1.83948	-2.18106	-1.59372	-2.9299	0.50404								-89.6909	-30.2911	-33.7613	-28.9074	-28.4919	-24.5617	-13.3737	-26.5645	2.90342
	-89.6727	-12.3397	-13.3073	-15.618	-6.2875	-10.192	-6.15481	-10.6499	1.57104								-89.6727	-4.51184	-3.71428	-3.64554	-1.80269	-2.2503	-1.63679	-2.92691	0.48423								-89.6727	-30.2911	-33.7613	-29.0374	-28.4919	-24.5617	-13.3737	-26.5862	2.907
	-89.6546	-12.3397	-13.3942	-15.6596	-6.2875	-10.092	-6.15481	-10.6547	1.58148								-89.6546	-4.42829	-3.88121	-3.60872	-1.7659	-2.21568	-1.67987	-2.92994	0.48437								-89.6546	-30.2187	-33.8275	-28.9508	-28.4159	-24.5207	-13.4448	-26.5631	2.89557
	-89.6364	-12.3397	-13.4812	-15.618	-6.21605	-10.0254	-6.19018	-10.6451	1.58632								-89.6364	-4.51184	-3.83948	-3.49824	-1.65553	-2.28492	-1.4645	-2.87575	0.51064								-89.6364	-30.1824	-33.8275	-29.0374	-28.3398	-24.4387	-13.5159	-26.557	2.88612
	-89.6182	-12.1075	-13.4377	-15.5764	-6.18032	-10.0254	-6.11943	-10.5745	1.5814								-89.6182	-4.51184	-3.88121	-3.49824	-1.61874	-2.38878	-1.42143	-2.88671	0.51662								-89.6182	-30.1462	-33.8275	-28.9941	-28.3398	-24.3977	-13.4804	-26.5309	2.88974
	-89.6	-11.9417	-13.3073	-15.618	-6.1446	-10.0587	-6.11943	-10.5316	1.57587								-89.6	-4.59539	-3.92294	-3.57189	-1.50837	-2.28492	-1.55065	-2.90569	0.53253								-89.6	-30.11	-33.8275	-28.9941	-28.3017	-24.5207	-13.4448	-26.5331	2.88987
	-89.5818	-11.9748	-13.2203	-15.743	-6.18032	-10.1253	-6.04869	-10.5487	1.58812								-89.5818	-4.51184	-3.92294	-3.60872	-1.50837	-2.28492	-1.55065	-2.89791	0.52543								-89.5818	-30.0375	-33.8606	-29.0374	-28.2637	-24.4797	-13.3025	-26.4969	2.9126
	-89.5636	-11.9417	-13.1768	-15.618	-6.25177	-10.092	-6.08406	-10.5274	1.56149								-89.5636	-4.47006	-3.88121	-3.64554	-1.58195	-2.35416	-1.42143	-2.89239	0.52296								-89.5636	-30.0737	-33.8937	-29.0374	-28.2637	-24.4797	-13.4092	-26.5263	2.90077
	-89.5455	-12.0744	-13.2638	-15.6596	-6.18032	-10.0254	-6.04869	-10.542	1.58564								-89.5455	-4.55362	-3.88121	-3.53507	-1.58195	-2.28492	-1.29221	-2.85483	0.54126								-89.5455	-30.2187	-33.8606	-29.0808	-28.3778	-24.5207	-13.4448	-26.5839	2.90119
	-89.5273	-12.1407	-13.3942	-15.743	-6.10887	-10.0587	-5.97794	-10.5706	1.61713								-89.5273	-4.47006	-3.83948	-3.46142	-1.61874	-2.35416	-1.37835	-2.8537	0.51332								-89.5273	-30.2549	-33.7944	-28.9941	-28.4539	-24.4797	-13.5159	-26.5821	2.88659
	-89.5091	-12.1075	-13.3942	-15.743	-6.10887	-10.0254	-6.08406	-10.5772	1.60646								-89.5091	-4.42829	-3.63081	-3.38777	-1.72911	-2.28492	-1.55065	-2.83526	0.47091								-89.5091	-30.2911	-33.7282	-29.0808	-28.6061	-24.5207	-13.5159	-26.6238	2.88749
	-89.4909	-12.008	-13.3942	-15.9928	-6.18032	-9.95881	-6.19018	-10.6207	1.61515								-89.4909	-4.38651	-3.71428	-3.31413	-1.72911	-2.28492	-1.55065	-2.82993	0.4685								-89.4909	-30.2187	-33.7613	-28.8641	-28.6822	-24.4797	-13.4448	-26.5751	2.89477
	-89.4727	-11.9085	-13.2638	-15.9928	-6.10887	-9.9255	-6.11943	-10.5532	1.61842								-89.4727	-4.38651	-3.75601	-3.38777	-1.72911	-2.18106	-1.4645	-2.81749	0.48607								-89.4727	-30.2549	-33.7282	-28.8641	-28.6441	-24.4387	-13.4092	-26.5565	2.89902
	-89.4545	-11.8422	-13.0898	-15.8262	-6.1446	-9.95881	-6.08406	-10.4909	1.58787								-89.4545	-4.51184	-3.67254	-3.31413	-1.72911	-2.18106	-1.33528	-2.79066	0.50434								-89.4545	-30.2549	-33.7944	-28.8208	-28.6441	-24.4797	-13.4092	-26.5672	2.90237
	-89.4364	-11.9748	-13.1333	-15.8262	-6.2875	-10.0254	-6.04869	-10.5493	1.58375								-89.4364	-4.67894	-3.67254	-3.31413	-1.72911	-2.18106	-1.42143	-2.83287	0.51575								-89.4364	-30.2549	-33.8275	-28.7774	-28.6441	-24.4797	-13.4804	-26.5773	2.89328
	-89.4182	-12.008	-13.2638	-15.7013	-6.39467	-9.99211	-6.01332	-10.5622	1.57252								-89.4182	-4.67894	-3.79774	-3.35095	-1.69232	-2.2503	-1.4645	-2.87246	0.51996								-89.4182	-30.2549	-33.8275	-28.9508	-28.6061	-24.4797	-13.4092	-26.588	2.90767
	-89.4	-12.008	-13.3073	-15.7846	-6.43039	-9.9255	-5.97794	-10.5723	1.58526								-89.4	-4.72072	-3.92294	-3.57189	-1.72911	-2.28492	-1.59372	-2.97055	0.52404								-89.4	-30.3273	-33.7613	-28.9941	-28.6441	-24.4387	-13.4092	-26.5958	2.90835
	-89.3818	-12.0744	-13.4377	-15.743	-6.50184	-9.99211	-6.11943	-10.6447	1.56955								-89.3818	-4.72072	-4.00641	-3.60872	-1.7659	-2.21568	-1.55065	-2.97801	0.53479								-89.3818	-30.2911	-33.7944	-28.8208	-28.4539	-24.4387	-13.3025	-26.5169	2.91665
	-89.3636	-12.008	-13.4812	-15.743	-6.64474	-9.9255	-6.08406	-10.6478	1.56219								-89.3636	-4.63717	-3.96468	-3.53507	-1.80269	-2.14644	-1.50757	-2.93227	0.5247								-89.3636	-30.2911	-33.6951	-28.8641	-28.4919	-24.3977	-13.3381	-26.513	2.90605
	-89.3454	-12.008	-13.4377	-15.5764	-6.64474	-9.9255	-6.04869	-10.6068	1.54502								-89.3454	-4.72072	-3.83948	-3.4246	-1.83948	-2.31954	-1.55065	-2.94908	0.50796								-89.3454	-30.2911	-33.662	-28.7774	-28.4919	-24.4387	-13.3737	-26.5058	2.89466
	-89.3273	-12.1407	-13.3942	-15.5764	-6.64474	-9.9255	-5.97794	-10.6099	1.55357								-89.3273	-4.80427	-3.63081	-3.2773	-1.72911	-2.31954	-1.59372	-2.89246	0.50717								-89.3273	-30.3273	-33.7944	-28.8641	-28.6441	-24.3977	-13.5159	-26.5906	2.89252
	-89.3091	-12.1739	-13.1768	-15.5347	-6.60902	-10.0254	-5.87183	-10.5653	1.55								-89.3091	-4.67894	-3.46388	-3.24048	-1.61874	-2.35416	-1.67987	-2.83934	0.48321								-89.3091	-30.2187	-33.8606	-28.8641	-28.6441	-24.4387	-13.6582	-26.6141	2.87098
	-89.2909	-12.2734	-13.0898	-15.4931	-6.64474	-9.99211	-5.76571	-10.5431	1.55248								-89.2909	-4.59539	-3.50561	-3.2773	-1.61874	-2.35416	-1.67987	-2.83851	0.47571								-89.2909	-30.2187	-33.9268	-28.8641	-28.6822	-24.4387	-13.5871	-26.6196	2.88816
	-89.2727	-12.2402	-13.0029	-15.5764	-6.64474	-10.0587	-5.87183	-10.5658	1.54395								-89.2727	-4.59539	-3.58908	-3.20366	-1.58195	-2.4234	-1.63679	-2.83838	0.48231								-89.2727	-30.2187	-33.993	-28.8208	-28.6441	-24.3977	-13.5159	-26.5983	2.90347
	-89.2545	-12.3065	-13.0029	-15.7013	-6.75191	-10.0587	-5.87183	-10.6155	1.55096								-89.2545	-4.55362	-3.54734	-3.13001	-1.61874	-2.45802	-1.63679	-2.82409	0.4692								-89.2545	-30.2187	-33.993	-28.8641	-28.6061	-24.3157	-13.3737	-26.5619	2.92715
	-89.2364	-12.207	-13.0029	-15.8262	-6.71619	-10.0254	-5.87183	-10.6083	1.5646								-89.2364	-4.47006	-3.50561	-3.2773	-1.69232	-2.31954	-1.55065	-2.80258	0.46667								-89.2364	-30.1824	-33.8606	-28.6907	-28.6061	-24.2336	-13.3737	-26.4912	2.9121
	-89.2182	-12.207	-13.0029	-15.743	-6.71619	-9.99211	-6.01332	-10.6124	1.54161								-89.2182	-4.51184	-3.58908	-3.35095	-1.69232	-2.18106	-1.59372	-2.81983	0.48026								-89.2182	-30.2187	-33.993	-28.6474	-28.4919	-24.2336	-13.3737	-26.4931	2.92113
	-89.2	-12.0412	-13.0029	-15.6596	-6.68046	-9.99211	-5.94257	-10.5531	1.5369								-89.2	-4.55362	-3.58908	-3.38777	-1.61874	-2.14644	-1.55065	-2.80772	0.49754								-89.2	-30.0737	-33.8937	-28.7341	-28.4539	-24.1516	-13.3025	-26.4349	2.92067
	-89.1818	-11.8753	-13.0464	-15.5764	-6.68046	-9.99211	-5.9072	-10.513	1.52845								-89.1818	-4.55362	-3.63081	-3.38777	-1.65553	-2.14644	-1.59372	-2.82798	0.49323								-89.1818	-30.0012	-33.7282	-28.6474	-28.4919	-24.1926	-13.3381	-26.3999	2.89588
	-89.1636	-11.7758	-13.0898	-15.5347	-6.64474	-9.9255	-5.97794	-10.4914	1.52014								-89.1636	-4.55362	-3.67254	-3.49824	-1.69232	-2.18106	-1.55065	-2.85807	0.49916								-89.1636	-30.0375	-33.7944	-28.5607	-28.53	-24.2336	-13.4092	-26.4276	2.89
	-89.1454	-11.7758	-13.0898	-15.5347	-6.64474	-9.95881	-5.87183	-10.4793	1.53032								-89.1454	-4.55362	-3.71428	-3.53507	-1.65553	-2.11182	-1.4645	-2.83914	0.51669								-89.1454	-30.0375	-33.8275	-28.6041	-28.53	-24.1926	-13.4804	-26.4453	2.88427
	-89.1273	-11.7095	-13.1768	-15.4098	-6.57329	-9.95881	-5.87183	-10.45	1.5259								-89.1273	-4.55362	-3.83948	-3.53507	-1.65553	-2.0772	-1.50757	-2.86141	0.52205								-89.1273	-30.0737	-33.8937	-28.7341	-28.3778	-24.1926	-13.4804	-26.4587	2.89125
	-89.1091	-11.7426	-13.2203	-15.4514	-6.57329	-9.9255	-5.9072	-10.4701	1.53078								-89.1091	-4.55362	-3.88121	-3.57189	-1.61874	-2.14644	-1.59372	-2.89427	0.51847								-89.1091	-30.1462	-33.9599	-28.7774	-28.3398	-24.2336	-13.4092	-26.4777	2.90986
	-89.0909	-11.7426	-13.1333	-15.4098	-6.64474	-9.99211	-5.94257	-10.4775	1.51077								-89.0909	-4.55362	-3.88121	-3.60872	-1.54516	-2.18106	-1.59372	-2.89391	0.52466								-89.0909	-30.2187	-33.8606	-28.8641	-28.3017	-24.1926	-13.4092	-26.4745	2.90706
	-89.0727	-11.7095	-13.0898	-15.3265	-6.64474	-9.99211	-5.97794	-10.4568	1.4947								-89.0727	-4.51184	-3.92294	-3.49824	-1.58195	-2.14644	-1.63679	-2.88304	0.51321								-89.0727	-30.11	-33.8275	-28.8641	-28.2637	-24.1516	-13.4804	-26.4495	2.88926
	-89.0545	-11.7758	-13.0464	-15.3681	-6.53757	-9.9255	-6.08406	-10.4562	1.49811								-89.0545	-4.51184	-4.04814	-3.4246	-1.65553	-2.2503	-1.67987	-2.92838	0.50485								-89.0545	-30.0737	-33.8275	-28.8641	-28.2637	-24.2336	-13.4448	-26.4513	2.89093
	-89.0364	-11.7095	-13.0464	-15.4514	-6.39467	-9.89219	-6.08406	-10.4297	1.5183								-89.0364	-4.42829	-3.96468	-3.4246	-1.61874	-2.21568	-1.63679	-2.88146	0.49826								-89.0364	-29.9288	-33.6951	-28.8208	-28.2257	-24.1106	-13.5159	-26.3828	2.86416
	-89.0182	-11.6431	-12.9159	-15.2848	-6.46612	-9.85888	-6.01332	-10.3637	1.49153								-89.0182	-4.42829	-3.96468	-3.4246	-1.65553	-2.28492	-1.59372	-2.89196	0.4959								-89.0182	-29.9288	-33.7282	-28.9074	-28.2637	-24.1106	-13.5159	-26.4091	2.87028
	-89	-11.7095	-12.8724	-15.2432	-6.50184	-9.79227	-6.01332	-10.3554	1.48414								-89	-4.59539	-3.92294	-3.46142	-1.72911	-2.35416	-1.67987	-2.95715	0.49578								-89	-29.965	-33.7944	-28.7341	-28.3778	-24.1106	-13.4804	-26.4104	2.88041
	-88.9818	-11.7758	-12.9159	-15.2848	-6.53757	-9.79227	-5.94257	-10.3748	1.49707								-88.9818	-4.51184	-3.92294	-3.46142	-1.65553	-2.2503	-1.63679	-2.90647	0.50086								-88.9818	-29.9288	-33.7282	-28.7774	-28.3398	-23.9876	-13.4804	-26.3737	2.87693
	-88.9636	-11.7426	-12.9594	-15.3265	-6.53757	-9.85888	-5.94257	-10.3946	1.50225								-88.9636	-4.51184	-3.71428	-3.4246	-1.61874	-2.2503	-1.59372	-2.85225	0.49304								-88.9636	-29.9288	-33.6951	-28.6474	-28.4919	-24.1106	-13.4448	-26.3864	2.8762
	-88.9455	-11.7758	-13.0464	-15.3681	-6.53757	-9.82558	-5.97794	-10.4219	1.50973								-88.9455	-4.72072	-3.63081	-3.38777	-1.61874	-2.28492	-1.50757	-2.85842	0.51754								-88.9455	-30.0012	-33.7944	-28.6474	-28.4919	-24.2336	-13.3737	-26.4237	2.8951
	-88.9273	-11.7426	-13.0464	-15.4514	-6.53757	-9.85888	-6.01332	-10.4417	1.514								-88.9273	-4.72072	-3.63081	-3.35095	-1.69232	-2.11182	-1.50757	-2.8357	0.51789								-88.9273	-30.1462	-33.8275	-28.7341	-28.4919	-24.1926	-13.3737	-26.461	2.90724
	-88.9091	-11.7426	-13.0898	-15.3681	-6.43039	-9.9255	-5.87183	-10.4047	1.52978								-88.9091	-4.63717	-3.75601	-3.31413	-1.65553	-2.04258	-1.55065	-2.82601	0.5162								-88.9091	-30.11	-33.8937	-28.7774	-28.6441	-24.2336	-13.3381	-26.4995	2.92036
	-88.8909	-11.7095	-13.2203	-15.3265	-6.46612	-9.89219	-5.9072	-10.4203	1.52594								-88.8909	-4.59539	-3.88121	-3.2773	-1.65553	-2.11182	-1.50757	-2.83814	0.5185								-88.8909	-30.1824	-33.9599	-28.6474	-28.6441	-24.1106	-13.3737	-26.4864	2.92362
	-88.8727	-11.6431	-13.2638	-15.3265	-6.46612	-9.82558	-5.87183	-10.3995	1.53108								-88.8727	-4.47006	-3.92294	-3.2773	-1.58195	-2.11182	-1.4645	-2.80476	0.517								-88.8727	-30.1824	-33.8606	-28.6907	-28.6061	-24.3567	-13.4092	-26.5176	2.90364
	-88.8546	-11.4773	-13.2638	-15.2432	-6.43039	-9.85888	-5.9072	-10.3635	1.51708								-88.8546	-4.26118	-3.88121	-3.31413	-1.65553	-2.21568	-1.37835	-2.78435	0.49123								-88.8546	-30.2187	-33.9599	-28.6474	-28.6441	-24.1926	-13.3025	-26.4942	2.93362
	-88.8364	-11.5436	-13.3073	-15.2015	-6.39467	-9.79227	-6.04869	-10.3813	1.5073								-88.8364	-4.26118	-4.00641	-3.2773	-1.65553	-2.18106	-1.37835	-2.79331	0.50107								-88.8364	-30.1462	-34.0592	-28.5607	-28.568	-24.1926	-13.3381	-26.4775	2.92982
	-88.8182	-11.6099	-13.3073	-15.2015	-6.39467	-9.79227	-6.11943	-10.4042	1.50229								-88.8182	-4.13585	-3.96468	-3.24048	-1.61874	-2.21568	-1.37835	-2.75896	0.48589								-88.8182	-30.11	-34.0261	-28.6474	-28.4159	-24.1106	-13.3737	-26.4473	2.92089
	-88.8	-11.7426	-13.3073	-15.1182	-6.50184	-9.79227	-5.97794	-10.4067	1.50151								-88.8	-4.13585	-3.96468	-3.24048	-1.69232	-2.21568	-1.4645	-2.78559	0.47208								-88.8	-30.1462	-33.9268	-28.5607	-28.4159	-24.0286	-13.267	-26.3909	2.92984
	-88.7818	-11.809	-13.3073	-15.3265	-6.46612	-9.89219	-5.9072	-10.4514	1.53417								-88.7818	-4.21941	-3.96468	-3.24048	-1.7659	-2.18106	-1.4645	-2.806	0.47613								-88.7818	-30.2187	-33.7944	-28.6041	-28.3778	-24.0696	-13.2314	-26.3827	2.92615
	-88.7636	-11.7095	-13.1768	-15.3681	-6.46612	-10.0587	-5.80108	-10.43	1.53671								-88.7636	-4.17763	-4.00641	-3.20366	-1.72911	-2.18106	-1.50757	-2.80091	0.47316								-88.7636	-30.2549	-33.7282	-28.5607	-28.3778	-24.0696	-13.1958	-26.3645	2.92641
	-88.7455	-11.7095	-13.0464	-15.3265	-6.39467	-10.0587	-5.83645	-10.3954	1.52723								-88.7455	-4.13585	-3.88121	-3.2773	-1.69232	-2.18106	-1.50757	-2.77922	0.46401								-88.7455	-30.1824	-33.6289	-28.5607	-28.4159	-24.1106	-13.267	-26.3609	2.90405
	-88.7273	-11.7426	-13.0464	-15.2848	-6.39467	-10.0254	-5.87183	-10.3943	1.52047								-88.7273	-4.26118	-3.88121	-3.38777	-1.7659	-2.18106	-1.50757	-2.83078	0.47493								-88.7273	-30.2911	-33.6289	-28.5174	-28.4919	-24.1106	-13.267	-26.3845	2.9096
	-88.7091	-11.7426	-12.9594	-15.2432	-6.46612	-9.99211	-5.97794	-10.3969	1.4945								-88.7091	-4.30296	-3.88121	-3.46142	-1.72911	-2.11182	-1.50757	-2.83235	0.48819								-88.7091	-30.3636	-33.6289	-28.5607	-28.4919	-24.1106	-13.267	-26.4038	2.91393
	-88.6909	-11.6431	-12.8724	-15.1599	-6.46612	-9.9255	-5.97794	-10.3408	1.47816								-88.6909	-4.38651	-4.00641	-3.35095	-1.69232	-2.14644	-1.42143	-2.83401	0.51067								-88.6909	-30.3273	-33.6951	-28.3874	-28.4539	-23.9876	-13.3737	-26.3708	2.90006
	-88.6727	-11.6099	-12.7854	-15.1599	-6.35895	-9.85888	-5.97794	-10.2918	1.48232								-88.6727	-4.42829	-3.92294	-3.20366	-1.80269	-2.14644	-1.50757	-2.83526	0.48853								-88.6727	-30.2549	-33.8275	-28.474	-28.4919	-24.0696	-13.3025	-26.4034	2.91936
	-88.6546	-11.5768	-12.7419	-15.3265	-6.39467	-9.79227	-5.97794	-10.3017	1.49497								-88.6546	-4.30296	-3.83948	-3.16683	-1.65553	-2.18106	-1.55065	-2.78275	0.4735								-88.6546	-30.2911	-33.9268	-28.5607	-28.4159	-23.9466	-13.3025	-26.4073	2.93308
	-88.6364	-11.4441	-12.6984	-15.2015	-6.43039	-9.82558	-5.97794	-10.263	1.47148								-88.6364	-4.09408	-3.79774	-3.16683	-1.65553	-2.0772	-1.55065	-2.72367	0.45324								-88.6364	-30.2187	-33.9599	-28.5607	-28.3778	-23.9466	-13.4448	-26.4181	2.91072
	-88.6182	-11.4109	-12.7419	-15.2015	-6.39467	-9.89219	-6.04869	-10.2817	1.46869								-88.6182	-4.17763	-3.92294	-3.2773	-1.65553	-2.11182	-1.55065	-2.78265	0.47361								-88.6182	-30.1824	-33.9268	-28.474	-28.3017	-24.0696	-13.4092	-26.394	2.90441
	-88.6	-11.3446	-12.8724	-15.1599	-6.43039	-9.89219	-5.97794	-10.2796	1.4736								-88.6	-4.09408	-4.00641	-3.24048	-1.72911	-2.11182	-1.4645	-2.7744	0.47343								-88.6	-30.1824	-33.8275	-28.6041	-28.2637	-23.9876	-13.4092	-26.3791	2.90048
	-88.5818	-11.4109	-13.0029	-15.2015	-6.25177	-9.82558	-5.83645	-10.2548	1.51755								-88.5818	-4.09408	-4.13161	-3.20366	-1.7659	-2.0772	-1.50757	-2.79667	0.47864								-88.5818	-30.11	-33.7944	-28.5174	-28.2257	-23.9876	-13.4092	-26.3407	2.89146
	-88.5636	-11.4441	-13.1333	-15.2015	-6.2875	-9.75896	-5.87183	-10.2829	1.52054								-88.5636	-4.17763	-4.13161	-3.16683	-1.7659	-2.11182	-1.55065	-2.81741	0.47985								-88.5636	-30.1824	-33.7944	-28.5607	-28.3778	-24.0286	-13.3381	-26.3803	2.9086
	-88.5455	-11.5104	-13.1768	-15.2848	-6.21605	-9.69235	-5.94257	-10.3038	1.53433								-88.5455	-4.30296	-4.04814	-3.24048	-1.80269	-2.04258	-1.50757	-2.82407	0.49146								-88.5455	-30.2549	-33.8937	-28.5607	-28.4159	-24.0696	-13.3737	-26.4281	2.91467
	-88.5273	-11.5768	-13.1333	-15.2432	-6.21605	-9.62574	-5.9072	-10.2837	1.5332								-88.5273	-4.51184	-3.92294	-3.31413	-1.61874	-2.04258	-1.59372	-2.83399	0.51228								-88.5273	-30.2549	-33.8606	-28.5607	-28.3398	-24.0286	-13.4448	-26.4149	2.90064
	-88.5091	-11.5436	-13.0464	-15.2848	-6.21605	-9.72566	-5.9072	-10.2873	1.53016								-88.5091	-4.51184	-3.79774	-3.24048	-1.72911	-2.11182	-1.63679	-2.83796	0.48596								-88.5091	-30.2187	-33.9268	-28.6041	-28.3017	-23.9466	-13.4092	-26.4012	2.91255
	-88.4909	-11.5104	-12.9159	-15.2015	-6.0017	-9.69235	-5.97794	-10.2166	1.52552								-88.4909	-4.51184	-3.67254	-3.20366	-1.72911	-2.18106	-1.63679	-2.8225	0.4738								-88.4909	-30.2549	-33.8606	-28.5607	-28.2257	-23.8236	-13.3737	-26.3499	2.91451
	-88.4727	-11.3446	-12.8289	-15.1599	-6.10887	-9.75896	-5.94257	-10.1906	1.5042								-88.4727	-4.42829	-3.75601	-3.24048	-1.61874	-2.28492	-1.67987	-2.83472	0.47143								-88.4727	-30.2187	-33.7944	-28.5174	-28.3398	-23.8236	-13.3381	-26.3387	2.91395
	-88.4545	-11.4441	-12.9159	-15.2015	-6.1446	-9.72566	-5.87183	-10.2173	1.52032								-88.4545	-4.47006	-3.75601	-3.16683	-1.54516	-2.18106	-1.67987	-2.79983	0.48477								-88.4545	-30.1824	-33.7613	-28.6041	-28.3398	-23.9056	-13.2314	-26.3374	2.92533
	-88.4364	-11.4773	-12.7854	-15.3265	-6.18032	-9.75896	-5.94257	-10.2452	1.51726								-88.4364	-4.34473	-3.92294	-3.16683	-1.58195	-2.04258	-1.72294	-2.797	0.48301								-88.4364	-30.2187	-33.7282	-28.474	-28.4539	-23.9876	-13.3381	-26.3667	2.90535
	-88.4182	-11.5436	-12.655	-15.3265	-6.18032	-9.79227	-5.94257	-10.24	1.51165								-88.4182	-4.21941	-4.00641	-3.20366	-1.50837	-2.00796	-1.67987	-2.77095	0.48916								-88.4182	-30.1462	-33.6951	-28.4307	-28.4539	-24.0286	-13.4804	-26.3725	2.87594
	-88.4	-11.6763	-12.568	-15.2015	-6.25177	-9.82558	-5.87183	-10.2325	1.4973								-88.4	-4.30296	-3.88121	-3.31413	-1.65553	-2.04258	-1.63679	-2.80553	0.48058								-88.4	-30.1462	-33.6289	-28.4307	-28.3778	-23.8646	-13.3381	-26.2977	2.89428
	-88.3818	-11.7758	-12.655	-15.1599	-6.25177	-9.89219	-5.9072	-10.2736	1.49654								-88.3818	-4.26118	-3.88121	-3.31413	-1.65553	-2.04258	-1.59372	-2.79139	0.47981								-88.3818	-30.1824	-33.6951	-28.3007	-28.2637	-23.7826	-13.3025	-26.2545	2.90332
	-88.3636	-11.7758	-12.7854	-15.1182	-6.21605	-9.82558	-5.9072	-10.2714	1.50295								-88.3636	-4.38651	-3.83948	-3.35095	-1.65553	-2.0772	-1.67987	-2.83159	0.48243								-88.3636	-30.3273	-33.662	-28.3007	-28.2257	-23.6186	-13.2314	-26.2276	2.92162
	-88.3454	-11.9085	-12.8289	-15.2015	-6.21605	-9.69235	-5.94257	-10.2983	1.51704								-88.3454	-4.34473	-3.79774	-3.2773	-1.69232	-2.14644	-1.67987	-2.82307	0.46602								-88.3454	-30.2549	-33.7282	-28.344	-28.1496	-23.7006	-13.2314	-26.2348	2.92083
	-88.3273	-11.9085	-12.8289	-15.2015	-6.18032	-9.65904	-5.9072	-10.2809	1.52408								-88.3273	-4.34473	-3.75601	-3.24048	-1.69232	-2.21568	-1.55065	-2.79998	0.46987								-88.3273	-30.2549	-33.8275	-28.214	-28.1876	-23.7006	-13.3025	-26.2479	2.91665
	-88.3091	-11.7426	-12.8724	-15.2015	-6.1446	-9.72566	-5.83645	-10.2539	1.53004								-88.3091	-4.38651	-3.88121	-3.31413	-1.65553	-2.11182	-1.55065	-2.81664	0.49305								-88.3091	-30.3636	-33.7944	-28.214	-28.3778	-23.7006	-13.2314	-26.2803	2.93373
	-88.2909	-11.6431	-12.8724	-15.1182	-6.18032	-9.72566	-5.73034	-10.2117	1.52505								-88.2909	-4.34473	-3.88121	-3.2773	-1.72911	-2.0772	-1.59372	-2.81721	0.47978								-88.2909	-30.2911	-33.7613	-28.344	-28.4539	-23.7416	-13.1247	-26.2861	2.94704
	-88.2727	-11.6099	-13.0029	-15.1599	-6.07315	-9.72566	-5.83645	-10.2347	1.53551								-88.2727	-4.17763	-3.92294	-3.2773	-1.69232	-2.04258	-1.59372	-2.78442	0.4705								-88.2727	-30.2549	-33.8606	-28.2573	-28.4159	-23.7416	-13.0891	-26.2699	2.95623
	-88.2545	-11.6099	-12.9159	-15.1599	-6.03743	-9.72566	-5.94257	-10.2319	1.52355								-88.2545	-4.0523	-3.83948	-3.24048	-1.72911	-2.04258	-1.63679	-2.75679	0.44366								-88.2545	-30.1462	-33.9268	-28.1707	-28.3398	-23.5776	-13.1958	-26.2261	2.94233
	-88.2364	-11.6431	-13.0029	-15.1182	-6.10887	-9.75896	-6.01332	-10.2742	1.51167								-88.2364	-4.0523	-3.79774	-3.2773	-1.72911	-2.04258	-1.59372	-2.74879	0.4454								-88.2364	-30.1462	-33.8937	-28.3007	-28.3017	-23.5366	-13.267	-26.241	2.93225
	-88.2182	-11.5768	-12.9594	-15.1182	-6.21605	-9.65904	-6.04869	-10.263	1.49524								-88.2182	-4.0523	-3.92294	-3.2773	-1.7659	-2.11182	-1.59372	-2.78733	0.44923								-88.2182	-30.11	-33.9268	-28.3007	-28.3398	-23.6596	-13.3025	-26.2732	2.92546
	-88.2	-11.3778	-12.9159	-15.1182	-6.32322	-9.65904	-5.9072	-10.2169	1.49109								-88.2	-4.0523	-4.04814	-3.35095	-1.65553	-2.04258	-1.4645	-2.769	0.48617								-88.2	-30.2549	-33.8275	-28.344	-28.4159	-23.6186	-13.267	-26.288	2.93262
	-88.1818	-11.3778	-12.9594	-15.1182	-6.32322	-9.69235	-5.80108	-10.212	1.50363								-88.1818	-4.17763	-4.00641	-3.38777	-1.61874	-2.00796	-1.42143	-2.76999	0.50387								-88.1818	-30.1824	-33.8275	-28.4307	-28.3778	-23.6186	-13.1958	-26.2721	2.94108
	-88.1636	-11.4109	-12.8724	-15.2432	-6.25177	-9.69235	-5.80108	-10.2119	1.51918								-88.1636	-4.17763	-4.08988	-3.35095	-1.65553	-2.11182	-1.37835	-2.79403	0.50562								-88.1636	-30.1462	-33.8937	-28.474	-28.3398	-23.7006	-13.2314	-26.2976	2.93763
	-88.1454	-11.5104	-12.9159	-15.1599	-6.25177	-9.62574	-5.83645	-10.2167	1.51273								-88.1454	-4.26118	-4.17334	-3.4246	-1.69232	-2.04258	-1.4645	-2.84309	0.51589								-88.1454	-30.1462	-33.8937	-28.474	-28.3398	-23.7006	-13.1603	-26.2858	2.94818
	-88.1273	-11.6763	-12.9159	-15.0766	-6.32322	-9.55912	-5.80108	-10.2254	1.50691								-88.1273	-4.21941	-4.08988	-3.46142	-1.61874	-2.04258	-1.55065	-2.83045	0.50466								-88.1273	-30.0737	-33.8606	-28.474	-28.4159	-23.7006	-13.1247	-26.2749	2.94929
	-88.1091	-11.7095	-12.9159	-15.0349	-6.46612	-9.49251	-5.87183	-10.2485	1.4854								-88.1091	-4.13585	-4.13161	-3.49824	-1.61874	-1.93872	-1.4645	-2.79794	0.5153								-88.1091	-30.0737	-33.8606	-28.344	-28.3398	-23.8646	-13.0891	-26.262	2.94501
	-88.0909	-11.7095	-12.8289	-14.9933	-6.50184	-9.49251	-5.9072	-10.2389	1.46925								-88.0909	-4.09408	-4.04814	-3.49824	-1.50837	-2.04258	-1.4645	-2.77599	0.50801								-88.0909	-30.2187	-33.8275	-28.2573	-28.3398	-23.8236	-13.1247	-26.2653	2.94236
	-88.0727	-11.5768	-12.9159	-15.0349	-6.53757	-9.65904	-5.83645	-10.2601	1.47618								-88.0727	-4.21941	-4.04814	-3.49824	-1.50837	-2.04258	-1.37835	-2.78252	0.52667								-88.0727	-30.2549	-33.7944	-28.3007	-28.2257	-23.7416	-13.2314	-26.2581	2.92598
	-88.0545	-11.4441	-12.8289	-15.0766	-6.57329	-9.69235	-5.87183	-10.2478	1.46481								-88.0545	-4.17763	-3.88121	-3.49824	-1.72911	-2.18106	-1.29221	-2.79324	0.49523								-88.0545	-30.3273	-33.7282	-28.2573	-28.1876	-23.7826	-13.1958	-26.2465	2.92593
	-88.0364	-11.3778	-12.9159	-15.0349	-6.53757	-9.82558	-5.9072	-10.2665	1.46168								-88.0364	-4.30296	-3.79774	-3.49824	-1.69232	-2.21568	-1.29221	-2.79986	0.50278								-88.0364	-30.3636	-33.6289	-28.344	-28.1496	-23.6596	-13.1958	-26.2236	2.92393
	-88.0182	-11.4109	-13.0029	-14.9933	-6.53757	-9.82558	-5.80108	-10.2619	1.47399								-88.0182	-4.34473	-3.83948	-3.4246	-1.72911	-2.18106	-1.37835	-2.81622	0.49686								-88.0182	-30.3636	-33.5296	-28.344	-28.1496	-23.7416	-13.267	-26.2326	2.90263
	-88	-11.3114	-12.9594	-15.0349	-6.57329	-9.82558	-5.83645	-10.2568	1.46675								-88	-4.26118	-3.75601	-3.4246	-1.72911	-2.14644	-1.42143	-2.78979	0.48003								-88	-30.2911	-33.4965	-28.3007	-28.0355	-23.7006	-13.267	-26.1819	2.89406
	-87.9818	-11.3114	-12.8724	-15.0766	-6.53757	-9.75896	-5.9072	-10.244	1.46267								-87.9818	-4.17763	-3.92294	-3.31413	-1.72911	-2.04258	-1.42143	-2.76797	0.48435								-87.9818	-30.3273	-33.5958	-28.2573	-28.0735	-23.8646	-13.1247	-26.2072	2.92058
	-87.9636	-11.2451	-12.8724	-15.0766	-6.50184	-9.62574	-5.94257	-10.2107	1.46226								-87.9636	-4.21941	-3.79774	-3.20366	-1.65553	-2.04258	-1.50757	-2.73775	0.47271								-87.9636	-30.2187	-33.6951	-28.344	-28.0735	-23.7416	-13.0891	-26.1937	2.93469
	-87.9455	-11.2782	-12.655	-15.0349	-6.39467	-9.55912	-5.9072	-10.1382	1.45902								-87.9455	-4.34473	-3.83948	-3.24048	-1.65553	-2.00796	-1.4645	-2.75878	0.49569								-87.9455	-30.11	-33.8606	-28.344	-28.1496	-23.7416	-13.0536	-26.2099	2.95095
	-87.9273	-11.3114	-12.568	-15.0349	-6.32322	-9.49251	-5.9072	-10.1062	1.46201								-87.9273	-4.55362	-3.83948	-3.31413	-1.50837	-1.9041	-1.55065	-2.77839	0.53069								-87.9273	-29.965	-33.7944	-28.3007	-28.2257	-23.7006	-12.9824	-26.1615	2.95132
	-87.9091	-11.4109	-12.655	-15.0766	-6.10887	-9.59243	-5.94257	-10.1311	1.4886								-87.9091	-4.67894	-3.75601	-3.35095	-1.54516	-1.76562	-1.59372	-2.78173	0.543								-87.9091	-29.965	-33.6951	-28.2573	-28.3017	-23.6596	-12.8757	-26.1258	2.96063
	-87.8909	-11.4109	-12.6984	-15.0349	-6.10887	-9.59243	-5.9072	-10.1255	1.48981								-87.8909	-4.51184	-3.63081	-3.31413	-1.61874	-1.76562	-1.59372	-2.73914	0.50935								-87.8909	-29.9288	-33.7282	-28.1273	-28.2257	-23.6596	-12.9468	-26.1027	2.9464
	-87.8727	-11.3114	-12.7854	-15.0766	-6.03743	-9.72566	-5.97794	-10.1524	1.49516								-87.8727	-4.51184	-3.67254	-3.24048	-1.72911	-1.97334	-1.50757	-2.77248	0.49604								-87.8727	-30.0012	-33.7613	-28.214	-28.2637	-23.6596	-13.018	-26.153	2.94474
	-87.8546	-11.2782	-12.8289	-15.0349	-6.0017	-9.69235	-5.87183	-10.118	1.50584								-87.8546	-4.38651	-3.79774	-3.24048	-1.72911	-2.00796	-1.4645	-2.77105	0.49191								-87.8546	-30.11	-33.8937	-28.1707	-28.1116	-23.5366	-13.0536	-26.146	2.95479
	-87.8364	-11.3446	-12.9594	-15.0766	-6.0017	-9.65904	-5.80108	-10.1404	1.52701								-87.8364	-4.26118	-3.88121	-3.31413	-1.7659	-2.11182	-1.37835	-2.78543	0.48755								-87.8364	-30.0012	-33.993	-28.1707	-28.1116	-23.5776	-13.1603	-26.169	2.94179
	-87.8182	-11.2782	-12.8724	-14.9933	-6.07315	-9.62574	-5.73034	-10.0955	1.51165								-87.8182	-4.17763	-3.83948	-3.35095	-1.65553	-2.0772	-1.42143	-2.7537	0.48311								-87.8182	-30.0012	-33.9599	-28.2573	-28.0355	-23.5366	-13.1603	-26.1585	2.94044
	-87.8	-11.3446	-12.9159	-14.9516	-6.0017	-9.62574	-5.76571	-10.1009	1.51464								-87.8	-4.17763	-3.83948	-3.31413	-1.58195	-2.0772	-1.50757	-2.74966	0.47972								-87.8	-30.0375	-33.8937	-28.214	-28.1116	-23.6186	-13.1603	-26.1726	2.93441
	-87.7818	-11.3446	-12.8289	-14.9933	-5.96598	-9.65904	-5.80108	-10.0988	1.51333								-87.7818	-3.96875	-3.88121	-3.35095	-1.58195	-2.11182	-1.50757	-2.73371	0.46331								-87.7818	-30.0375	-33.7944	-28.214	-28.1496	-23.6596	-13.2314	-26.1811	2.91487
	-87.7636	-11.3446	-12.9159	-14.91	-6.0017	-9.65904	-5.94257	-10.129	1.49314								-87.7636	-4.01052	-3.92294	-3.38777	-1.61874	-2.0772	-1.55065	-2.7613	0.46696								-87.7636	-30.1462	-33.7282	-28.084	-28.3017	-23.7006	-13.018	-26.1631	2.94515
	-87.7455	-11.4109	-13.0464	-14.8683	-6.10887	-9.65904	-5.83645	-10.155	1.49911								-87.7455	-4.21941	-3.83948	-3.38777	-1.58195	-2.0772	-1.55065	-2.77608	0.48319								-87.7455	-30.2911	-33.5958	-28.1707	-28.3778	-23.7006	-13.018	-26.1923	2.94434
	-87.7273	-11.4109	-12.9594	-14.8683	-6.1446	-9.59243	-5.87183	-10.1412	1.48775								-87.7273	-4.38651	-3.88121	-3.38777	-1.72911	-2.0772	-1.55065	-2.83541	0.49174								-87.7273	-30.1462	-33.7282	-28.084	-28.3398	-23.7416	-13.0536	-26.1822	2.93964
	-87.7091	-11.2782	-12.9594	-14.91	-6.10887	-9.59243	-5.83645	-10.1142	1.49514								-87.7091	-4.55362	-3.88121	-3.35095	-1.69232	-2.04258	-1.55065	-2.84522	0.51306								-87.7091	-29.965	-33.7282	-28.1273	-28.3398	-23.8236	-13.018	-26.167	2.93569
	-87.6909	-11.3778	-13.0029	-14.8683	-6.0017	-9.62574	-5.76571	-10.107	1.51221								-87.6909	-4.42829	-3.92294	-3.4246	-1.69232	-2.11182	-1.59372	-2.86228	0.49782								-87.6909	-29.8563	-33.6951	-28.1707	-28.3778	-23.8646	-12.9824	-26.1578	2.93439
	-87.6727	-11.3446	-13.0898	-14.785	-5.8588	-9.62574	-5.80108	-10.0842	1.518								-87.6727	-4.34473	-3.79774	-3.46142	-1.69232	-2.21568	-1.50757	-2.83658	0.48476								-87.6727	-29.8925	-33.6951	-28.214	-28.3778	-24.0286	-13.018	-26.2044	2.92741
	-87.6546	-11.2782	-13.2203	-14.785	-5.82308	-9.62574	-5.9072	-10.1066	1.51845								-87.6546	-4.34473	-3.88121	-3.49824	-1.7659	-2.18106	-1.55065	-2.8703	0.48396								-87.6546	-29.8925	-33.7613	-28.3007	-28.3398	-23.9056	-13.018	-26.203	2.93729
	-87.6364	-11.2119	-13.1768	-14.8267	-5.93025	-9.55912	-5.87183	-10.0961	1.51219								-87.6364	-4.30296	-3.83948	-3.49824	-1.83948	-2.18106	-1.4645	-2.85429	0.47953								-87.6364	-30.0012	-33.7282	-28.344	-28.1876	-23.8236	-13.0891	-26.1956	2.9281
	-87.6182	-11.2119	-13.0029	-14.8267	-5.96598	-9.55912	-5.9072	-10.079	1.49403								-87.6182	-4.26118	-3.92294	-3.57189	-1.83948	-2.14644	-1.55065	-2.8821	0.47826								-87.6182	-30.0375	-33.7944	-28.2573	-28.1876	-23.7826	-13.1247	-26.1974	2.92912
	-87.6	-11.2451	-12.9594	-14.8683	-6.07315	-9.59243	-5.87183	-10.1017	1.48968								-87.6	-4.21941	-3.88121	-3.64554	-1.7659	-2.11182	-1.55065	-2.86242	0.48232								-87.6	-30.0737	-33.8275	-28.3874	-28.2257	-23.9056	-13.1603	-26.2633	2.92886
	-87.5818	-11.3778	-13.0464	-15.0349	-6.07315	-9.49251	-5.83645	-10.1435	1.52116								-87.5818	-4.17763	-3.83948	-3.79283	-1.72911	-2.0772	-1.59372	-2.86833	0.48513								-87.5818	-30.0375	-33.8275	-28.344	-28.3017	-23.8236	-13.1247	-26.2432	2.93552
	-87.5636	-11.4773	-12.9159	-14.9933	-6.1446	-9.49251	-5.83645	-10.1433	1.505								-87.5636	-4.13585	-3.92294	-3.82966	-1.65553	-2.0772	-1.59372	-2.86915	0.49546								-87.5636	-29.9288	-33.8937	-28.344	-28.4159	-23.7006	-13.0536	-26.2228	2.9534
	-87.5455	-11.4773	-12.9594	-15.0349	-6.1446	-9.52581	-5.83645	-10.1631	1.51168								-87.5455	-4.09408	-3.92294	-3.9033	-1.69232	-2.00796	-1.67987	-2.88341	0.49058								-87.5455	-29.9288	-33.8937	-28.214	-28.4159	-23.6596	-13.0891	-26.2002	2.94625
	-87.5273	-11.4441	-12.8289	-14.9933	-6.1446	-9.52581	-5.76571	-10.1171	1.50507								-87.5273	-4.09408	-3.83948	-3.75601	-1.80269	-2.00796	-1.72294	-2.87053	0.46265								-87.5273	-29.8925	-33.9599	-28.1707	-28.4159	-23.7826	-13.0536	-26.2125	2.95136
	-87.5091	-11.3446	-12.8289	-14.9933	-6.10887	-9.52581	-5.76571	-10.0945	1.50538								-87.5091	-4.13585	-3.75601	-3.79283	-1.80269	-2.00796	-1.59372	-2.84818	0.47425								-87.5091	-29.8201	-33.993	-28.1707	-28.2637	-23.7416	-13.0891	-26.1797	2.94344
	-87.4909	-11.2782	-12.7419	-14.9516	-6.0017	-9.52581	-5.94257	-10.0737	1.48674								-87.4909	-4.13585	-3.79774	-3.82966	-1.87627	-2.04258	-1.50757	-2.86495	0.48001								-87.4909	-29.8925	-34.0261	-28.214	-28.2637	-23.7006	-13.0536	-26.1917	2.95676
	-87.4727	-11.1456	-12.7854	-14.8683	-6.07315	-9.42589	-5.87183	-10.0284	1.47827								-87.4727	-4.17763	-3.79774	-3.86648	-1.83948	-1.97334	-1.55065	-2.86755	0.48888								-87.4727	-29.965	-33.8937	-28.214	-28.2257	-23.7006	-13.0536	-26.1754	2.94732
	-87.4545	-11.1456	-12.7854	-14.8267	-6.1446	-9.39259	-5.76571	-10.0101	1.47794								-87.4545	-4.21941	-3.79774	-3.97695	-1.80269	-1.97334	-1.59372	-2.89398	0.49918								-87.4545	-30.0375	-33.8937	-28.214	-28.1116	-23.7416	-13.0536	-26.1753	2.94674
	-87.4364	-11.046	-12.7419	-14.8683	-6.21605	-9.35928	-5.62422	-9.97598	1.48533								-87.4364	-4.09408	-3.83948	-4.01377	-1.7659	-1.9041	-1.63679	-2.87569	0.4973								-87.4364	-30.0012	-33.8606	-28.1707	-28.1496	-23.7006	-13.0891	-26.162	2.93798
	-87.4182	-11.1124	-12.8289	-14.9516	-6.25177	-9.42589	-5.58885	-10.0266	1.50102								-87.4182	-4.0523	-3.88121	-4.0506	-1.69232	-2.00796	-1.72294	-2.90122	0.49174								-87.4182	-30.0012	-33.9599	-28.084	-28.1876	-23.7006	-13.2314	-26.1941	2.92459
	-87.4	-11.0129	-12.7854	-14.9516	-6.18032	-9.4592	-5.65959	-10.0082	1.4947								-87.4	-4.01052	-3.96468	-4.12425	-1.65553	-2.00796	-1.63679	-2.89996	0.51009								-87.4	-30.0012	-34.0592	-28.084	-28.3398	-23.6186	-13.2314	-26.2224	2.93933
	-87.3818	-11.046	-12.7854	-14.91	-6.10887	-9.52581	-5.73034	-10.0177	1.48946								-87.3818	-4.09408	-4.00641	-4.08742	-1.58195	-2.0772	-1.55065	-2.89962	0.52583								-87.3818	-29.9288	-34.0592	-28.0406	-28.3778	-23.5776	-13.1603	-26.1907	2.94796
	-87.3636	-11.1456	-12.7419	-14.785	-6.10887	-9.49251	-5.83645	-10.0184	1.46582								-87.3636	-4.17763	-4.00641	-3.94013	-1.61874	-2.00796	-1.55065	-2.88359	0.52265								-87.3636	-30.0012	-33.9599	-28.1273	-28.3017	-23.5776	-13.1603	-26.188	2.94227
	-87.3454	-11.1787	-12.568	-14.7434	-6.07315	-9.39259	-5.87183	-9.97128	1.45269								-87.3454	-4.21941	-4.04814	-3.9033	-1.69232	-2.0772	-1.59372	-2.92235	0.51331								-87.3454	-30.0375	-33.9268	-28.1273	-28.3017	-23.6186	-13.1247	-26.1894	2.94499
	-87.3273	-11.2119	-12.5245	-14.8267	-5.96598	-9.42589	-5.94257	-9.98292	1.4629								-87.3273	-4.21941	-3.92294	-3.86648	-1.83948	-2.11182	-1.55065	-2.91846	0.49281								-87.3273	-30.0012	-33.8937	-28.214	-28.1876	-23.5366	-13.0891	-26.1537	2.94746
	-87.3091	-11.2119	-12.568	-14.785	-6.03743	-9.49251	-5.87183	-9.99445	1.46015								-87.3091	-4.30296	-3.79774	-3.79283	-1.80269	-2.21568	-1.55065	-2.91043	0.48524								-87.3091	-30.0375	-33.9599	-28.1273	-28.2257	-23.4136	-12.9468	-26.1185	2.97843
	-87.2909	-11.2119	-12.6115	-14.8683	-6.21605	-9.42589	-5.87183	-10.0342	1.45684								-87.2909	-4.21941	-3.71428	-3.71919	-1.65553	-2.18106	-1.72294	-2.86873	0.46619								-87.2909	-29.9288	-34.0923	-28.084	-28.2257	-23.4546	-13.018	-26.1339	2.97277
	-87.2727	-11.1456	-12.6115	-14.8267	-6.35895	-9.39259	-5.83645	-10.0286	1.44205								-87.2727	-4.09408	-3.75601	-3.71919	-1.65553	-2.11182	-1.67987	-2.83608	0.46418								-87.2727	-29.8925	-34.1585	-28.084	-28.2637	-23.4956	-13.0536	-26.158	2.97161
	-87.2545	-11.2782	-12.5245	-14.8683	-6.2875	-9.39259	-5.80108	-10.0254	1.45472								-87.2545	-3.92697	-3.79774	-3.64554	-1.65553	-2.00796	-1.67987	-2.7856	0.45354								-87.2545	-29.9288	-34.0592	-28.214	-28.1876	-23.7006	-13.0891	-26.1965	2.95421
	-87.2364	-11.2782	-12.6115	-14.8267	-6.21605	-9.32597	-5.73034	-9.99813	1.46916								-87.2364	-3.84342	-3.92294	-3.53507	-1.65553	-2.00796	-1.63679	-2.76695	0.45364								-87.2364	-29.9288	-34.0592	-28.1273	-28.1496	-23.6596	-13.0536	-26.163	2.95782
	-87.2182	-11.3114	-12.568	-14.8683	-6.1446	-9.42589	-5.69496	-10.0022	1.48034								-87.2182	-3.80164	-3.92294	-3.49824	-1.58195	-1.97334	-1.59372	-2.72864	0.45983								-87.2182	-29.9288	-34.0261	-28.214	-28.0735	-23.7006	-13.018	-26.1602	2.95928
	-87.2	-11.3446	-12.6984	-14.8267	-6.07315	-9.55912	-5.62422	-10.021	1.49606								-87.2	-3.96875	-3.75601	-3.38777	-1.54516	-1.97334	-1.55065	-2.69695	0.46118								-87.2	-30.0012	-34.0592	-28.1707	-28.0355	-23.6186	-13.018	-26.1505	2.96583
	-87.1818	-11.3446	-12.6984	-14.7434	-6.07315	-9.52581	-5.65959	-10.0075	1.48406								-87.1818	-4.17763	-3.67254	-3.38777	-1.58195	-1.97334	-1.50757	-2.7168	0.47611								-87.1818	-30.0375	-34.0592	-28.084	-28.0735	-23.6596	-13.0536	-26.1612	2.95988
	-87.1636	-11.2119	-12.6115	-14.785	-5.96598	-9.42589	-5.73034	-9.9551	1.48331								-87.1636	-4.30296	-3.50561	-3.4246	-1.54516	-2.04258	-1.4645	-2.71423	0.48424								-87.1636	-30.1462	-34.1254	-28.1273	-28.2257	-23.5776	-12.9824	-26.1974	2.98766
	-87.1454	-11.2119	-12.568	-14.785	-5.93025	-9.42589	-5.69496	-9.936	1.48729								-87.1454	-4.51184	-3.54734	-3.38777	-1.50837	-2.04258	-1.59372	-2.76527	0.50081								-87.1454	-30.1462	-34.1585	-28.1707	-28.3017	-23.6596	-13.018	-26.2424	2.98563
	-87.1273	-11.2782	-12.394	-14.785	-5.93025	-9.42589	-5.65959	-9.91217	1.48265								-87.1273	-4.42829	-3.42214	-3.49824	-1.50837	-2.04258	-1.4645	-2.72735	0.50066								-87.1273	-30.0375	-34.1254	-28.084	-28.1876	-23.7006	-13.0536	-26.1981	2.96712
	-87.1091	-11.2451	-12.3071	-14.8267	-6.03743	-9.49251	-5.76571	-9.94574	1.46106								-87.1091	-4.38651	-3.33868	-3.68236	-1.69232	-2.14644	-1.50757	-2.79231	0.47993								-87.1091	-29.9288	-34.0261	-28.1707	-28.1116	-23.6186	-12.9468	-26.1337	2.97194
	-87.0909	-11.2782	-12.2201	-14.8267	-5.96598	-9.55912	-5.73034	-9.93007	1.46661								-87.0909	-4.34473	-3.42214	-3.64554	-1.72911	-2.11182	-1.50757	-2.79349	0.47535								-87.0909	-29.8925	-33.993	-28.084	-28.2257	-23.7006	-13.0536	-26.1582	2.95005
	-87.0727	-11.3778	-12.2201	-14.8683	-6.10887	-9.49251	-5.69496	-9.96042	1.46572								-87.0727	-4.26118	-3.54734	-3.71919	-1.72911	-2.0772	-1.4645	-2.79975	0.48274								-87.0727	-29.9288	-33.993	-27.954	-28.2257	-23.7826	-13.018	-26.1503	2.95189
	-87.0545	-11.4441	-12.1766	-14.785	-6.10887	-9.49251	-5.62422	-9.93855	1.46336								-87.0545	-4.17763	-3.63081	-3.75601	-1.80269	-1.97334	-1.4645	-2.80083	0.48179								-87.0545	-29.965	-33.993	-28.084	-28.2257	-23.6596	-12.9824	-26.1516	2.96481
	-87.0364	-11.4773	-12.3071	-14.7018	-6.10887	-9.52581	-5.55347	-9.9457	1.46891								-87.0364	-4.17763	-3.63081	-3.75601	-1.80269	-1.93872	-1.55065	-2.80942	0.47605								-87.0364	-30.0375	-34.0923	-27.9973	-28.2637	-23.7006	-13.0536	-26.1908	2.96412
	-87.0182	-11.3778	-12.3505	-14.7018	-6.1446	-9.55912	-5.48273	-9.93608	1.47161								-87.0182	-4.17763	-3.58908	-3.60872	-1.65553	-2.04258	-1.55065	-2.7707	0.46953								-87.0182	-30.0375	-34.0592	-27.954	-28.2637	-23.7416	-13.0536	-26.1849	2.95917
	-87	-11.3446	-12.2201	-14.7018	-6.03743	-9.62574	-5.55347	-9.91384	1.46529								-87	-4.21941	-3.71428	-3.57189	-1.50837	-2.04258	-1.59372	-2.77504	0.48785								-87	-30.0737	-33.9599	-28.084	-28.2637	-23.7006	-13.018	-26.1833	2.96109
	-86.9818	-11.3446	-12.2636	-14.7434	-6.03743	-9.55912	-5.62422	-9.92872	1.46566								-86.9818	-4.21941	-3.67254	-3.49824	-1.54516	-2.0772	-1.55065	-2.76053	0.48001								-86.9818	-30.11	-33.9268	-28.0406	-28.2637	-23.7006	-13.018	-26.1766	2.95887
	-86.9636	-11.2782	-12.1331	-14.785	-5.93025	-9.49251	-5.83645	-9.90927	1.45128								-86.9636	-4.13585	-3.71428	-3.53507	-1.58195	-1.93872	-1.55065	-2.74275	0.48053								-86.9636	-30.1462	-33.9599	-27.8673	-28.1496	-23.7826	-12.9824	-26.148	2.9603
	-86.9455	-11.2451	-12.0896	-14.785	-5.96598	-9.42589	-5.83645	-9.89134	1.44546								-86.9455	-4.01052	-3.46388	-3.64554	-1.58195	-1.86948	-1.59372	-2.69418	0.46038								-86.9455	-30.1824	-34.0592	-27.9106	-28.1876	-23.7416	-13.018	-26.1832	2.96823
	-86.9273	-11.2119	-12.0896	-14.8267	-5.8588	-9.35928	-5.80108	-9.85789	1.4629								-86.9273	-3.96875	-3.46388	-3.57189	-1.72911	-1.97334	-1.63679	-2.72396	0.43016								-86.9273	-30.11	-34.0923	-27.954	-28.2257	-23.8236	-13.0891	-26.2158	2.95689
	-86.9091	-11.2119	-12.1331	-14.8267	-6.0017	-9.29266	-5.73034	-9.86606	1.45974								-86.9091	-3.88519	-3.25521	-3.68236	-1.7659	-2.0772	-1.59372	-2.70993	0.4148								-86.9091	-30.11	-34.0261	-27.9973	-28.1876	-23.7416	-13.0891	-26.1919	2.95328
	-86.8909	-11.1787	-12.0896	-14.6601	-5.96598	-9.32597	-5.76571	-9.83102	1.4371								-86.8909	-3.88519	-3.25521	-3.57189	-1.65553	-2.00796	-1.63679	-2.66876	0.41503								-86.8909	-29.965	-34.0923	-28.084	-28.1876	-23.7826	-12.9468	-26.1764	2.97462
	-86.8727	-11.2451	-11.9591	-14.6184	-5.96598	-9.22605	-5.73034	-9.79084	1.43246								-86.8727	-4.01052	-3.29694	-3.46142	-1.69232	-1.97334	-1.72294	-2.69291	0.41438								-86.8727	-29.8925	-34.1254	-28.0406	-28.1876	-23.7826	-13.018	-26.1745	2.96306
	-86.8546	-11.2782	-12.0026	-14.5351	-6.0017	-9.25936	-5.65959	-9.78945	1.42969								-86.8546	-4.01052	-3.42214	-3.2773	-1.69232	-2.00796	-1.67987	-2.68169	0.41252								-86.8546	-29.8925	-34.324	-27.9106	-28.1496	-23.7826	-12.9824	-26.1736	2.98276
	-86.8364	-11.2451	-12.0026	-14.6601	-6.0017	-9.4592	-5.73034	-9.84984	1.43354								-86.8364	-4.01052	-3.46388	-3.20366	-1.72911	-2.00796	-1.55065	-2.66096	0.41984								-86.8364	-30.0012	-34.2247	-27.954	-28.2257	-23.7826	-12.9824	-26.1951	2.9809
	-86.8182	-11.2451	-12.1331	-14.6184	-6.03743	-9.52581	-5.76571	-9.88759	1.42841								-86.8182	-4.01052	-3.42214	-3.2773	-1.72911	-2.0772	-1.72294	-2.70654	0.40237								-86.8182	-29.965	-34.2247	-27.8673	-28.3017	-23.7826	-12.9824	-26.1873	2.97946
	-86.8	-11.1124	-12.1331	-14.6601	-6.1446	-9.52581	-5.69496	-9.87849	1.42639								-86.8	-3.92697	-3.42214	-3.35095	-1.61874	-2.0772	-1.63679	-2.67213	0.41366								-86.8	-29.965	-34.2578	-28.0406	-28.3017	-23.7416	-13.018	-26.2208	2.9817
	-86.7818	-11.046	-12.0461	-14.785	-6.25177	-9.4592	-5.69496	-9.88052	1.42556								-86.7818	-3.96875	-3.58908	-3.4246	-1.54516	-1.97334	-1.55065	-2.67526	0.45108								-86.7818	-29.9288	-34.2247	-27.954	-28.3017	-23.7006	-13.018	-26.188	2.9766
	-86.7636	-11.1124	-11.9591	-14.6601	-6.2875	-9.29266	-5.65959	-9.82856	1.41112								-86.7636	-3.96875	-3.50561	-3.53507	-1.50837	-1.9041	-1.50757	-2.65491	0.46257								-86.7636	-29.8925	-34.1254	-27.954	-28.2637	-23.7826	-13.1247	-26.1905	2.94725
	-86.7455	-11.2119	-11.8722	-14.6184	-6.21605	-9.35928	-5.69496	-9.8288	1.40701								-86.7455	-3.88519	-3.58908	-3.53507	-1.58195	-1.86948	-1.42143	-2.64703	0.46369								-86.7455	-29.965	-34.0592	-28.0406	-28.1116	-23.7416	-13.0536	-26.1619	2.95437
	-86.7273	-11.2119	-11.8287	-14.5351	-6.1446	-9.39259	-5.80108	-9.819	1.39102								-86.7273	-3.84342	-3.54734	-3.53507	-1.58195	-1.86948	-1.4645	-2.64029	0.45342								-86.7273	-30.0737	-33.993	-28.1273	-27.9974	-23.7416	-13.018	-26.1585	2.95793
	-86.7091	-11.1124	-11.6982	-14.5351	-6.03743	-9.42589	-5.80108	-9.76836	1.3908								-86.7091	-3.92697	-3.50561	-3.64554	-1.69232	-1.86948	-1.50757	-2.69125	0.45369								-86.7091	-30.11	-33.9268	-28.1273	-28.1116	-23.6186	-13.018	-26.152	2.95959
	-86.6909	-11.1456	-11.9157	-14.5768	-6.03743	-9.52581	-5.73034	-9.82193	1.41299								-86.6909	-4.01052	-3.50561	-3.68236	-1.65553	-1.9041	-1.50757	-2.71095	0.46465								-86.6909	-30.11	-34.0592	-27.954	-28.1116	-23.5776	-13.1247	-26.1562	2.95305
	-86.6727	-11.2119	-11.9591	-14.6184	-6.0017	-9.42589	-5.62422	-9.80688	1.43616								-86.6727	-4.01052	-3.54734	-3.79283	-1.65553	-1.9041	-1.63679	-2.75785	0.4642								-86.6727	-30.2187	-34.0592	-27.954	-28.2257	-23.5366	-13.0891	-26.1805	2.96695
	-86.6546	-11.1456	-12.0896	-14.6184	-5.93025	-9.25936	-5.58885	-9.77201	1.4522								-86.6546	-4.0523	-3.67254	-3.86648	-1.69232	-1.9041	-1.59372	-2.79691	0.48137								-86.6546	-30.1824	-34.1254	-27.9106	-28.2257	-23.5776	-13.0891	-26.1851	2.96913
	-86.6364	-11.0792	-12.1766	-14.6184	-6.0017	-9.19274	-5.55347	-9.77036	1.45288								-86.6364	-3.84342	-3.75601	-3.82966	-1.61874	-1.93872	-1.50757	-2.74902	0.47801								-86.6364	-30.0375	-34.1254	-28.0406	-28.1876	-23.6596	-13.0536	-26.184	2.96737
	-86.6182	-11.0129	-11.9591	-14.5351	-6.0017	-9.25936	-5.69496	-9.74387	1.41547								-86.6182	-3.92697	-3.75601	-3.82966	-1.65553	-1.93872	-1.4645	-2.7619	0.48548								-86.6182	-30.0375	-34.0923	-28.0406	-28.1116	-23.7006	-13.0536	-26.1727	2.96158
	-86.6	-11.0792	-11.9157	-14.4935	-5.93025	-9.15944	-5.65959	-9.70628	1.42147								-86.6	-4.01052	-3.71428	-3.82966	-1.80269	-1.93872	-1.59372	-2.81493	0.46732								-86.6	-30.11	-34.0261	-27.9973	-28.1496	-23.8236	-13.018	-26.1874	2.96074
	-86.5818	-11.0129	-11.9591	-14.5351	-6.0017	-9.22605	-5.62422	-9.72652	1.42263								-86.5818	-4.0523	-3.71428	-3.9033	-1.61874	-1.9041	-1.59372	-2.79774	0.49243								-86.5818	-30.1462	-34.0592	-27.9973	-28.1496	-23.7416	-12.8757	-26.1616	2.98855
	-86.5636	-10.9465	-12.0026	-14.5768	-5.93025	-9.35928	-5.65959	-9.74585	1.4292								-86.5636	-3.96875	-3.63081	-3.9033	-1.72911	-1.97334	-1.55065	-2.79266	0.47132								-86.5636	-30.1824	-34.1585	-27.9973	-28.1876	-23.7006	-12.8401	-26.1778	3.00615
	-86.5455	-10.9797	-12.0026	-14.5768	-5.89453	-9.42589	-5.65959	-9.75652	1.43278								-86.5455	-3.88519	-3.58908	-3.75601	-1.72911	-1.93872	-1.55065	-2.74146	0.45252								-86.5455	-30.2549	-34.1916	-27.954	-28.2637	-23.7826	-12.8046	-26.2085	3.0162
	-86.5273	-10.9133	-12.0461	-14.6184	-5.96598	-9.39259	-5.65959	-9.76601	1.43183								-86.5273	-3.88519	-3.58908	-3.75601	-1.72911	-1.93872	-1.4645	-2.7271	0.46024								-86.5273	-30.1824	-34.2909	-27.954	-28.3778	-23.8646	-12.769	-26.2398	3.02753
	-86.5091	-10.9465	-11.7852	-14.5768	-5.96598	-9.42589	-5.62422	-9.72077	1.41789								-86.5091	-3.75987	-3.46388	-3.75601	-1.58195	-2.00796	-1.55065	-2.68672	0.44238								-86.5091	-30.2549	-34.2578	-28.084	-28.2637	-23.8236	-12.8757	-26.2599	3.01298
	-86.4909	-10.9797	-11.8287	-14.4935	-5.8588	-9.35928	-5.58885	-9.6848	1.42499								-86.4909	-3.96875	-3.46388	-3.71919	-1.61874	-1.97334	-1.59372	-2.72294	0.45276								-86.4909	-30.2187	-34.2578	-28.084	-28.2257	-23.6596	-12.9468	-26.2321	3.00457
	-86.4727	-11.0129	-11.8722	-14.5351	-5.82308	-9.35928	-5.58885	-9.69857	1.43607								-86.4727	-3.96875	-3.42214	-3.75601	-1.54516	-2.00796	-1.72294	-2.73716	0.44741								-86.4727	-30.1462	-34.324	-27.9973	-28.1496	-23.5776	-12.9468	-26.1902	3.00625
	-86.4545	-11.0129	-11.8722	-14.4519	-5.8588	-9.39259	-5.5181	-9.6844	1.43013								-86.4545	-4.0523	-3.46388	-3.79283	-1.54516	-1.97334	-1.63679	-2.74405	0.46858								-86.4545	-30.1462	-34.3571	-27.9973	-28.2257	-23.6186	-12.9113	-26.2094	3.01495
	-86.4364	-11.1124	-11.8287	-14.4102	-5.82308	-9.42589	-5.58885	-9.69818	1.42267								-86.4364	-4.13585	-3.46388	-3.79283	-1.50837	-2.00796	-1.63679	-2.75761	0.4778								-86.4364	-30.1462	-34.3571	-28.0406	-28.2637	-23.6186	-12.9468	-26.2288	3.01143
	-86.4182	-11.1124	-11.9591	-14.4519	-5.89453	-9.42589	-5.62422	-9.74467	1.42403								-86.4182	-4.09408	-3.50561	-3.75601	-1.54516	-2.00796	-1.50757	-2.73607	0.48077								-86.4182	-30.0375	-34.3571	-27.9973	-28.2257	-23.6596	-12.9113	-26.1981	3.00911
	-86.4	-11.2119	-11.8722	-14.5351	-5.8588	-9.4592	-5.69496	-9.77203	1.42834								-86.4	-3.92697	-3.50561	-3.75601	-1.65553	-1.93872	-1.50757	-2.71507	0.46046								-86.4	-30.11	-34.2578	-27.9973	-28.0735	-23.6186	-12.9824	-26.1733	2.99065
	-86.3818	-11.2782	-11.8722	-14.4519	-5.93025	-9.39259	-5.73034	-9.77591	1.41207								-86.3818	-3.92697	-3.46388	-3.68236	-1.58195	-1.86948	-1.42143	-2.65768	0.46967								-86.3818	-30.0737	-34.2909	-27.8673	-28.0735	-23.7006	-12.9468	-26.1588	2.99244
	-86.3636	-11.3114	-11.8722	-14.5351	-5.93025	-9.25936	-5.69496	-9.76722	1.42726								-86.3636	-3.88519	-3.54734	-3.57189	-1.58195	-1.86948	-1.4645	-2.65339	0.45957								-86.3636	-30.1824	-34.2247	-27.9106	-28.1116	-23.7826	-12.8401	-26.1753	3.00645
	-86.3454	-11.2119	-11.8287	-14.4519	-5.8588	-9.19274	-5.69496	-9.70649	1.4195								-86.3454	-3.84342	-3.58908	-3.53507	-1.58195	-1.83486	-1.4645	-2.64148	0.45824								-86.3454	-30.1824	-34.1585	-27.954	-28.1876	-23.7416	-12.7334	-26.1596	3.01997
	-86.3273	-11.1124	-11.7852	-14.4102	-5.89453	-9.12613	-5.65959	-9.66467	1.41017								-86.3273	-3.88519	-3.63081	-3.57189	-1.58195	-1.86948	-1.55065	-2.68166	0.4579								-86.3273	-30.0375	-34.0261	-27.9106	-28.3017	-23.7826	-12.8046	-26.1439	2.9921
	-86.3091	-10.9465	-11.8722	-14.4102	-5.82308	-9.19274	-5.65959	-9.65072	1.41488								-86.3091	-3.80164	-3.63081	-3.57189	-1.72911	-2.00796	-1.42143	-2.69381	0.44333								-86.3091	-29.965	-34.1254	-27.8239	-28.3778	-23.7826	-12.8757	-26.1584	2.9874
	-86.2909	-10.7475	-11.8722	-14.4935	-5.89453	-9.22605	-5.55347	-9.6312	1.42203								-86.2909	-3.84342	-3.50561	-3.53507	-1.65553	-2.00796	-1.4645	-2.66868	0.43758								-86.2909	-30.0375	-34.1916	-27.6939	-28.4159	-23.7006	-12.9113	-26.1585	2.99199
	-86.2727	-10.7143	-11.8722	-14.4935	-5.93025	-9.22605	-5.34124	-9.59626	1.43869								-86.2727	-3.80164	-3.42214	-3.46142	-1.69232	-2.04258	-1.50757	-2.65461	0.41521								-86.2727	-30.0375	-34.2247	-27.8239	-28.2637	-23.5776	-12.9468	-26.1457	2.99179
	-86.2545	-10.7807	-12.0461	-14.4935	-5.93025	-9.25936	-5.44736	-9.65954	1.4391								-86.2545	-3.80164	-3.38041	-3.38777	-1.72911	-2.00796	-1.55065	-2.64292	0.40301								-86.2545	-30.0737	-34.324	-27.9106	-28.1876	-23.6186	-12.8757	-26.165	3.01151
	-86.2364	-10.847	-12.0896	-14.4102	-6.07315	-9.32597	-5.41198	-9.69299	1.4247								-86.2364	-3.75987	-3.58908	-3.2773	-1.61874	-2.04258	-1.55065	-2.6397	0.41423								-86.2364	-30.0737	-34.2247	-27.7373	-28.0735	-23.4956	-12.9113	-26.086	2.995
	-86.2182	-10.9133	-12.1331	-14.4519	-6.0017	-9.35928	-5.44736	-9.71777	1.43584								-86.2182	-3.80164	-3.63081	-3.24048	-1.69232	-2.04258	-1.4645	-2.64539	0.42144								-86.2182	-30.0737	-34.1254	-27.7373	-28.1496	-23.4546	-12.9824	-26.0872	2.97852
	-86.2	-10.8138	-12.1331	-14.4935	-5.96598	-9.25936	-5.41198	-9.67963	1.44522								-86.2	-3.84342	-3.58908	-3.35095	-1.69232	-2.00796	-1.4645	-2.65804	0.42941								-86.2	-29.965	-34.0592	-27.6939	-28.2257	-23.5366	-12.9824	-26.0771	2.9664
	-86.1818	-10.7807	-12.0461	-14.5351	-5.96598	-9.35928	-5.58885	-9.71267	1.42607								-86.1818	-3.84342	-3.54734	-3.38777	-1.65553	-1.93872	-1.4645	-2.63955	0.43487								-86.1818	-30.0012	-33.9268	-27.6506	-28.3398	-23.4956	-12.9113	-26.0542	2.96992
	-86.1636	-10.8802	-12.0461	-14.5768	-5.96598	-9.32597	-5.58885	-9.73065	1.43363								-86.1636	-3.92697	-3.46388	-3.49824	-1.69232	-1.97334	-1.50757	-2.67705	0.43544								-86.1636	-29.9288	-33.9599	-27.6939	-28.3778	-23.3726	-12.8757	-26.0348	2.98028
	-86.1454	-10.8802	-12.0896	-14.4519	-6.0017	-9.19274	-5.58885	-9.70082	1.42032								-86.1454	-3.88519	-3.46388	-3.49824	-1.65553	-1.93872	-1.4645	-2.65101	0.44								-86.1454	-29.965	-34.0261	-27.8673	-28.3398	-23.4956	-12.7334	-26.0712	3.00746
	-86.1273	-11.0129	-11.9591	-14.5351	-6.0017	-9.29266	-5.65959	-9.74352	1.41848								-86.1273	-3.88519	-3.54734	-3.53507	-1.7659	-1.86948	-1.42143	-2.67074	0.44766								-86.1273	-30.0737	-34.0923	-27.7373	-28.2257	-23.4956	-12.6979	-26.0537	3.01802
	-86.1091	-11.0792	-11.8287	-14.4935	-6.1446	-9.25936	-5.62422	-9.73826	1.40059								-86.1091	-4.01052	-3.50561	-3.53507	-1.61874	-1.83486	-1.50757	-2.66873	0.46179								-86.1091	-30.0737	-34.0261	-27.7373	-28.2637	-23.5366	-12.8046	-26.0737	2.99617
	-86.0909	-11.046	-11.7417	-14.5351	-6.21605	-9.22605	-5.62422	-9.73154	1.39437								-86.0909	-3.96875	-3.42214	-3.49824	-1.69232	-1.93872	-1.4645	-2.66411	0.4428								-86.0909	-30.0375	-34.0261	-27.7373	-28.2257	-23.6596	-12.8046	-26.0818	2.99025
	-86.0727	-11.046	-11.6982	-14.3686	-6.32322	-9.32597	-5.5181	-9.71335	1.37392								-86.0727	-3.96875	-3.33868	-3.49824	-1.61874	-1.93872	-1.50757	-2.64512	0.43997								-86.0727	-30.0012	-34.0923	-27.7806	-28.1496	-23.5366	-12.8757	-26.0727	2.98647
	-86.0545	-11.1124	-11.6982	-14.3269	-6.39467	-9.35928	-5.44736	-9.72314	1.37258								-86.0545	-4.0523	-3.42214	-3.24048	-1.58195	-2.04258	-1.55065	-2.64835	0.43319								-86.0545	-29.965	-34.0923	-27.8239	-28.1496	-23.5776	-12.9113	-26.0866	2.97933
	-86.0364	-10.9797	-11.8287	-14.202	-6.25177	-9.32597	-5.41198	-9.66668	1.37656								-86.0364	-4.09408	-3.38041	-3.2773	-1.58195	-1.93872	-1.4645	-2.62283	0.44944								-86.0364	-29.9288	-34.1585	-27.954	-28.1116	-23.5366	-12.9824	-26.112	2.97615
	-86.0182	-10.9465	-11.7852	-14.2436	-6.25177	-9.35928	-5.48273	-9.67819	1.37034								-86.0182	-4.13585	-3.38041	-3.31413	-1.69232	-2.00796	-1.4645	-2.66586	0.44406								-86.0182	-29.9288	-34.0592	-27.8673	-27.9974	-23.4546	-12.9113	-26.0364	2.97573
	-86	-11.0129	-11.7417	-14.202	-6.18032	-9.35928	-5.5181	-9.66904	1.36805								-86	-4.17763	-3.38041	-3.38777	-1.7659	-2.00796	-1.33528	-2.67583	0.45934								-86	-29.965	-33.8606	-27.8239	-27.9594	-23.4546	-12.9468	-26.0017	2.95263
	-85.9818	-10.9797	-11.6547	-14.2436	-6.1446	-9.32597	-5.55347	-9.65035	1.36703								-85.9818	-4.21941	-3.33868	-3.53507	-1.87627	-1.93872	-1.50757	-2.73595	0.45041								-85.9818	-29.9288	-33.8937	-27.7373	-27.8833	-23.5366	-12.9468	-25.9877	2.94824
	-85.9636	-10.9797	-11.6982	-14.2853	-6.10887	-9.32597	-5.48273	-9.64679	1.38395								-85.9636	-4.17763	-3.33868	-3.60872	-1.98664	-1.97334	-1.4645	-2.75825	0.44572								-85.9636	-29.9288	-33.7944	-27.6506	-27.8833	-23.4956	-13.018	-25.9618	2.92834
	-85.9455	-11.0129	-11.7417	-14.2853	-6.03743	-9.25936	-5.44736	-9.63066	1.3974								-85.9455	-4.26118	-3.42214	-3.53507	-1.98664	-1.76562	-1.50757	-2.74637	0.46357								-85.9455	-29.965	-33.9268	-27.7806	-27.9594	-23.4546	-13.0536	-26.0233	2.94195
	-85.9273	-10.9133	-11.8287	-14.3686	-6.03743	-9.12613	-5.48273	-9.62615	1.40589								-85.9273	-4.26118	-3.54734	-3.38777	-1.94985	-1.69638	-1.4645	-2.71784	0.47339								-85.9273	-30.0012	-33.9268	-27.7806	-27.9214	-23.4136	-13.0536	-26.0162	2.94395
	-85.9091	-10.9133	-11.7852	-14.3686	-6.0017	-9.05952	-5.48273	-9.60184	1.40749								-85.9091	-4.17763	-3.67254	-3.38777	-2.06021	-1.86948	-1.37835	-2.75767	0.46289								-85.9091	-30.0012	-34.0261	-27.5639	-27.9594	-23.4546	-12.9824	-25.9979	2.95889
	-85.8909	-10.9465	-11.7852	-14.3269	-6.10887	-9.12613	-5.55347	-9.64119	1.38695								-85.8909	-4.17763	-3.75601	-3.31413	-2.06021	-1.86948	-1.42143	-2.76648	0.46127								-85.8909	-29.965	-34.0592	-27.5639	-28.0735	-23.4546	-13.018	-26.0224	2.95762
	-85.8727	-10.9797	-11.8722	-14.3269	-6.18032	-9.12613	-5.55347	-9.67312	1.3865								-85.8727	-4.13585	-3.79774	-3.2773	-2.06021	-1.93872	-1.50757	-2.78623	0.44595								-85.8727	-29.965	-34.0592	-27.6072	-28.2257	-23.5366	-13.018	-26.0686	2.95963
	-85.8546	-10.9797	-11.7417	-14.2853	-6.21605	-9.12613	-5.58885	-9.65628	1.36855								-85.8546	-4.21941	-3.75601	-3.35095	-1.94985	-1.83486	-1.55065	-2.77695	0.46347								-85.8546	-30.0375	-33.993	-27.5639	-28.2637	-23.4956	-12.9468	-26.0501	2.96873
	-85.8364	-11.0129	-11.7417	-14.3686	-6.10887	-9.19274	-5.62422	-9.67483	1.38383								-85.8364	-4.21941	-3.71428	-3.4246	-2.02343	-1.80024	-1.50757	-2.78159	0.46589								-85.8364	-30.11	-33.9268	-27.6939	-28.1876	-23.4956	-12.9824	-26.0661	2.96133
	-85.8182	-10.9797	-11.7852	-14.2436	-6.07315	-9.25936	-5.62422	-9.66087	1.37333								-85.8182	-4.17763	-3.63081	-3.49824	-1.87627	-1.83486	-1.4645	-2.74705	0.47001								-85.8182	-30.0012	-33.7944	-27.7373	-28.1116	-23.5366	-12.8757	-26.0095	2.95835
	-85.8	-10.9465	-11.7852	-14.2853	-6.07315	-9.22605	-5.62422	-9.65673	1.37727								-85.8	-4.09408	-3.54734	-3.60872	-1.98664	-1.93872	-1.37835	-2.75897	0.45831								-85.8	-30.0012	-33.7613	-27.6939	-28.0735	-23.5776	-12.9113	-26.0031	2.94731
	-85.7818	-10.8802	-11.8287	-14.2853	-6.03743	-9.22605	-5.58885	-9.64108	1.38406								-85.7818	-4.17763	-3.46388	-3.68236	-1.91306	-1.93872	-1.55065	-2.78772	0.45481								-85.7818	-29.9288	-33.7944	-27.6939	-28.1116	-23.4956	-12.9113	-25.9892	2.95015
	-85.7636	-10.7807	-11.8722	-14.2436	-6.0017	-9.25936	-5.62422	-9.63029	1.37822								-85.7636	-4.21941	-3.42214	-3.53507	-1.83948	-1.86948	-1.55065	-2.73937	0.45714								-85.7636	-29.965	-33.8275	-27.6939	-28.1496	-23.4956	-12.9113	-26.0071	2.9556
	-85.7455	-10.8138	-11.9591	-14.2853	-5.96598	-9.25936	-5.5181	-9.63362	1.402								-85.7455	-4.13585	-3.54734	-3.60872	-1.87627	-1.86948	-1.59372	-2.7719	0.45338								-85.7455	-29.965	-33.7613	-27.5639	-28.1876	-23.4546	-13.018	-25.9917	2.93373
	-85.7273	-10.8802	-11.8722	-14.2436	-6.03743	-9.35928	-5.58885	-9.66359	1.38058								-85.7273	-4.01052	-3.58908	-3.46142	-1.98664	-1.93872	-1.63679	-2.77053	0.41939								-85.7273	-30.11	-33.7613	-27.5639	-28.1496	-23.3315	-13.1603	-26.0128	2.92218
	-85.7091	-10.8138	-11.9157	-14.202	-5.96598	-9.32597	-5.65959	-9.64717	1.37609								-85.7091	-3.84342	-3.58908	-3.46142	-2.06021	-1.97334	-1.55065	-2.74635	0.4051								-85.7091	-30.0737	-33.8606	-27.5639	-28.1876	-23.4136	-13.0536	-26.0255	2.94342
	-85.6909	-10.9133	-11.8722	-14.1187	-5.96598	-9.25936	-5.62422	-9.62563	1.37151								-85.6909	-3.84342	-3.58908	-3.57189	-2.02343	-1.93872	-1.55065	-2.75286	0.41632								-85.6909	-30.0375	-33.8937	-27.6072	-28.1496	-23.3315	-13.0891	-26.0181	2.9418
	-85.6727	-10.9133	-11.7852	-13.9937	-5.96598	-9.19274	-5.62422	-9.5792	1.35377								-85.6727	-4.01052	-3.58908	-3.64554	-2.06021	-1.9041	-1.59372	-2.80053	0.43236								-85.6727	-30.11	-33.7944	-27.5639	-28.0735	-23.3726	-12.9468	-25.9769	2.95339
	-85.6546	-10.8138	-11.8287	-14.1603	-6.07315	-9.12613	-5.65959	-9.61029	1.35924								-85.6546	-4.01052	-3.63081	-3.57189	-2.02343	-1.86948	-1.50757	-2.76895	0.4429								-85.6546	-30.0375	-33.7613	-27.6506	-28.1496	-23.3315	-13.018	-25.9914	2.9413
	-85.6364	-10.7807	-11.7417	-14.202	-6.10887	-9.09282	-5.58885	-9.58582	1.3625								-85.6364	-4.13585	-3.71428	-3.60872	-2.02343	-1.86948	-1.59372	-2.82425	0.45442								-85.6364	-30.0375	-33.7944	-27.6072	-28.1496	-23.2905	-13.018	-25.9829	2.94466
	-85.6182	-10.7475	-11.7417	-14.1187	-5.96598	-9.09282	-5.58885	-9.54259	1.36449								-85.6182	-4.17763	-3.79774	-3.57189	-1.98664	-1.97334	-1.63679	-2.85734	0.45341								-85.6182	-30.0012	-33.7282	-27.6939	-28.1116	-23.3315	-13.018	-25.9807	2.93663
	-85.6	-10.7807	-11.8287	-14.077	-5.8588	-9.09282	-5.55347	-9.53191	1.37847								-85.6	-4.26118	-3.75601	-3.57189	-1.98664	-2.00796	-1.55065	-2.85572	0.46461								-85.6	-30.0012	-33.662	-27.6506	-28.1116	-23.4136	-12.9113	-25.9584	2.94332
	-85.5818	-10.847	-11.8722	-14.077	-5.78735	-9.15944	-5.62422	-9.5612	1.3819								-85.5818	-4.17763	-3.71428	-3.64554	-1.91306	-1.93872	-1.59372	-2.83049	0.46284								-85.5818	-30.0012	-33.662	-27.6072	-28.1876	-23.3315	-13.0536	-25.9739	2.92582
	-85.5636	-10.8138	-11.7852	-14.1187	-5.78735	-9.22605	-5.55347	-9.54743	1.38685								-85.5636	-4.26118	-3.75601	-3.64554	-1.98664	-1.93872	-1.59372	-2.86363	0.46897								-85.5636	-30.11	-33.5627	-27.6939	-28.1876	-23.2905	-13.1247	-25.9949	2.91465
	-85.5455	-10.847	-11.7852	-14.1603	-5.82308	-9.19274	-5.5181	-9.55441	1.39292								-85.5455	-4.17763	-3.75601	-3.53507	-1.94985	-1.9041	-1.4645	-2.79786	0.47121								-85.5455	-30.0012	-33.7944	-27.7373	-28.2637	-23.2905	-12.9824	-26.0116	2.95355
	-85.5273	-10.847	-11.7852	-14.1187	-5.75163	-9.22605	-5.62422	-9.5588	1.38438								-85.5273	-4.13585	-3.79774	-3.57189	-1.94985	-1.83486	-1.55065	-2.80681	0.46871								-85.5273	-29.8925	-33.9268	-27.7373	-28.2257	-23.4136	-13.0536	-26.0416	2.94532
	-85.5091	-10.847	-11.6982	-14.1603	-5.68018	-9.29266	-5.62422	-9.55044	1.39051								-85.5091	-4.17763	-3.88121	-3.53507	-1.87627	-1.76562	-1.50757	-2.79056	0.48991								-85.5091	-29.8563	-33.9599	-27.7373	-28.2257	-23.4136	-13.018	-26.0351	2.95194
	-85.4909	-10.6148	-11.6547	-14.202	-5.64446	-9.19274	-5.65959	-9.49472	1.38687								-85.4909	-4.21941	-3.88121	-3.49824	-1.87627	-1.76562	-1.50757	-2.79139	0.49208								-85.4909	-29.7114	-34.0261	-27.7373	-28.1496	-23.4136	-12.9824	-26.0034	2.9551
	-85.4727	-10.5816	-11.6982	-14.1603	-5.8588	-9.09282	-5.58885	-9.49678	1.37164								-85.4727	-4.21941	-3.83948	-3.49824	-1.80269	-1.83486	-1.50757	-2.78371	0.48914								-85.4727	-29.7476	-34.1254	-27.6072	-28.1876	-23.3726	-13.0891	-26.0216	2.94973
	-85.4545	-10.648	-11.7417	-14.1187	-5.82308	-9.12613	-5.55347	-9.50184	1.37731								-85.4545	-4.13585	-3.92294	-3.4246	-1.80269	-1.80024	-1.42143	-2.75129	0.49383								-85.4545	-29.7839	-34.0261	-27.5206	-27.9974	-23.2905	-13.018	-25.9394	2.94895
	-85.4364	-10.7143	-11.9157	-14.0354	-5.78735	-9.19274	-5.55347	-9.53316	1.38234								-85.4364	-4.01052	-3.96468	-3.49824	-1.80269	-1.76562	-1.50757	-2.75822	0.48421								-85.4364	-29.965	-33.8937	-27.4339	-27.9974	-23.3315	-13.0891	-25.9518	2.93187
	-85.4182	-10.8802	-11.9157	-14.077	-5.71591	-9.29266	-5.58885	-9.57838	1.39418								-85.4182	-3.96875	-3.92294	-3.86648	-1.94985	-1.76562	-1.37835	-2.80867	0.50258								-85.4182	-29.9288	-33.9599	-27.3039	-27.9974	-23.2905	-13.018	-25.9164	2.94572
	-85.4	-10.9797	-11.7852	-14.077	-5.64446	-9.39259	-5.58885	-9.57797	1.3964								-85.4	-3.92697	-3.92294	-4.19789	-2.097	-1.76562	-1.50757	-2.903	0.50517								-85.4	-29.9288	-33.8937	-27.3472	-27.9594	-23.3726	-12.8757	-25.8962	2.95796
	-85.3818	-11.0129	-11.6982	-14.202	-5.64446	-9.29266	-5.58885	-9.57317	1.40716								-85.3818	-3.96875	-3.92294	-4.30836	-2.097	-1.86948	-1.42143	-2.93133	0.5183								-85.3818	-29.9288	-33.993	-27.3039	-27.9974	-23.4136	-12.8757	-25.9187	2.96598
	-85.3636	-10.9797	-11.6113	-14.1603	-5.60873	-9.19274	-5.55347	-9.5177	1.40446								-85.3636	-3.92697	-3.88121	-4.34519	-2.097	-1.9041	-1.33528	-2.91496	0.52248								-85.3636	-29.965	-34.0261	-27.3906	-27.9594	-23.4546	-12.8757	-25.9452	2.96996
	-85.3454	-10.8802	-11.5678	-14.077	-5.60873	-9.29266	-5.48273	-9.48485	1.39585								-85.3454	-4.0523	-3.92294	-4.12425	-2.097	-1.93872	-1.42143	-2.92611	0.50411								-85.3454	-30.0012	-34.0592	-27.3906	-27.9594	-23.3726	-12.8757	-25.9431	2.97694
	-85.3273	-10.7143	-11.6982	-14.1187	-5.68018	-9.35928	-5.5181	-9.5148	1.39169								-85.3273	-4.01052	-3.88121	-3.97695	-2.13379	-1.93872	-1.4645	-2.90095	0.48054								-85.3273	-29.965	-34.1254	-27.4772	-27.9594	-23.3315	-12.9824	-25.9735	2.96838
	-85.3091	-10.6812	-11.6982	-14.1603	-5.68018	-9.32597	-5.55347	-9.51655	1.39213								-85.3091	-3.96875	-3.92294	-3.97695	-1.98664	-1.9041	-1.37835	-2.85629	0.49928								-85.3091	-30.0012	-34.0592	-27.5206	-27.9594	-23.2495	-12.9468	-25.9561	2.97237
	-85.2909	-10.8802	-11.6113	-14.1187	-5.68018	-9.32597	-5.5181	-9.52239	1.39246								-85.2909	-3.92697	-3.83948	-3.86648	-1.98664	-1.83486	-1.37835	-2.80546	0.48655								-85.2909	-30.0737	-33.8937	-27.6072	-27.9974	-23.1675	-12.9113	-25.9418	2.97095
	-85.2727	-10.9133	-11.5678	-14.1187	-5.68018	-9.29266	-5.48273	-9.50923	1.39496								-85.2727	-3.88519	-3.79774	-3.79283	-2.097	-1.83486	-1.37835	-2.79767	0.46924								-85.2727	-30.11	-33.8275	-27.4772	-27.9974	-23.1675	-12.8757	-25.9092	2.96959
	-85.2545	-10.9133	-11.4808	-14.2436	-5.71591	-9.25936	-5.44736	-9.51006	1.40503								-85.2545	-3.96875	-3.83948	-3.79283	-2.13379	-1.83486	-1.50757	-2.84621	0.46422								-85.2545	-30.11	-33.8275	-27.5206	-27.9594	-23.2085	-12.8401	-25.911	2.97344
	-85.2364	-10.847	-11.5243	-14.077	-5.78735	-9.29266	-5.5181	-9.50774	1.37287								-85.2364	-4.01052	-3.92294	-3.79283	-2.20737	-1.80024	-1.59372	-2.88794	0.46445								-85.2364	-30.11	-33.8937	-27.3906	-27.9594	-23.1675	-12.8046	-25.8876	2.98352
	-85.2182	-10.7143	-11.6113	-14.1603	-5.75163	-9.25936	-5.48273	-9.4966	1.38921								-85.2182	-4.01052	-3.79774	-3.82966	-1.98664	-1.80024	-1.55065	-2.82924	0.47392								-85.2182	-30.0375	-33.993	-27.3906	-28.0355	-23.2085	-12.9113	-25.9294	2.97402
	-85.2	-10.7143	-11.8722	-14.1187	-5.75163	-9.22605	-5.44736	-9.5217	1.40215								-85.2	-4.13585	-3.75601	-3.82966	-1.91306	-1.731	-1.55065	-2.81937	0.49148								-85.2	-29.965	-34.0923	-27.2172	-28.0355	-23.1675	-12.9113	-25.8981	2.97829
	-85.1818	-10.8138	-11.7852	-13.9937	-5.71591	-9.22605	-5.44736	-9.49701	1.38997								-85.1818	-4.21941	-3.63081	-3.75601	-1.91306	-1.76562	-1.55065	-2.80592	0.48429								-85.1818	-30.0012	-33.993	-27.1305	-28.0735	-23.1675	-12.8757	-25.8736	2.97573
	-85.1636	-10.847	-11.7417	-14.077	-5.68018	-9.25936	-5.48273	-9.51467	1.39732								-85.1636	-4.09408	-3.63081	-3.71919	-1.94985	-1.731	-1.4645	-2.7649	0.47789								-85.1636	-30.11	-34.0592	-27.0872	-27.9214	-23.2495	-12.8757	-25.8838	2.9802
	-85.1454	-10.7807	-11.7417	-14.0354	-5.64446	-9.35928	-5.5181	-9.51327	1.39014								-85.1454	-4.01052	-3.58908	-3.9033	-1.94985	-1.80024	-1.42143	-2.77907	0.48047								-85.1454	-30.0012	-33.993	-27.2172	-27.8453	-23.3315	-12.9113	-25.8833	2.96163
	-85.1273	-10.6812	-11.6547	-14.0354	-5.60873	-9.32597	-5.44736	-9.45889	1.39276								-85.1273	-4.01052	-3.58908	-3.75601	-1.87627	-1.83486	-1.4645	-2.75521	0.46756								-85.1273	-29.9288	-33.8937	-27.1739	-27.8453	-23.2495	-12.8757	-25.8278	2.95614
	-85.1091	-10.6148	-11.6547	-14.1187	-5.64446	-9.25936	-5.34124	-9.43888	1.40729								-85.1091	-4.01052	-3.58908	-3.64554	-1.98664	-1.93872	-1.50757	-2.77968	0.4425								-85.1091	-29.8201	-33.7613	-27.2172	-27.8072	-23.2085	-12.9468	-25.7935	2.92973
	-85.0909	-10.648	-11.6113	-14.1187	-5.60873	-9.15944	-5.34124	-9.41455	1.40969								-85.0909	-4.09408	-3.71428	-3.60872	-1.91306	-1.9041	-1.55065	-2.79748	0.45879								-85.0909	-29.7839	-33.7282	-27.2605	-27.9214	-23.1675	-12.9824	-25.8073	2.9245
	-85.0727	-10.847	-11.5243	-14.077	-5.68018	-9.15944	-5.44736	-9.45588	1.39021								-85.0727	-4.17763	-3.75601	-3.68236	-1.94985	-1.83486	-1.59372	-2.8324	0.47235								-85.0727	-29.8201	-33.7282	-27.3039	-27.9974	-23.1675	-12.9824	-25.8333	2.92872
	-85.0545	-10.8802	-11.6113	-14.1187	-5.60873	-9.22605	-5.5181	-9.49383	1.3996								-85.0545	-4.09408	-3.83948	-3.71919	-1.83948	-1.86948	-1.59372	-2.8259	0.47748								-85.0545	-29.8563	-33.7944	-27.1739	-27.9974	-23.2085	-12.9468	-25.8296	2.93822
	-85.0364	-11.0129	-11.6113	-14.077	-5.57301	-9.19274	-5.48273	-9.4916	1.40652								-85.0364	-4.01052	-3.88121	-3.68236	-1.83948	-1.83486	-1.4645	-2.78549	0.48475								-85.0364	-29.8201	-33.8606	-27.2172	-28.0735	-23.2495	-13.018	-25.8731	2.93351
	-85.0182	-10.9465	-11.5678	-14.077	-5.60873	-9.15944	-5.5181	-9.4796	1.39557								-85.0182	-3.96875	-3.96468	-3.68236	-1.87627	-1.83486	-1.55065	-2.81293	0.47769								-85.0182	-29.8925	-33.7613	-27.3039	-28.0355	-23.1675	-12.9113	-25.8453	2.94634
	-85	-10.7807	-11.7417	-14.077	-5.57301	-9.19274	-5.58885	-9.49233	1.39555								-85	-3.92697	-3.75601	-3.64554	-1.94985	-1.80024	-1.50757	-2.76436	0.45767								-85	-29.9288	-33.7613	-27.4339	-28.0735	-23.0445	-12.9113	-25.8589	2.95499
	-84.9818	-10.7807	-11.7417	-13.9937	-5.57301	-9.19274	-5.44736	-9.45487	1.39984								-84.9818	-3.92697	-3.67254	-3.53507	-1.83948	-1.80024	-1.63679	-2.73518	0.44052								-84.9818	-29.8925	-33.8275	-27.3906	-28.0735	-23.0445	-12.8046	-25.8389	2.97407
	-84.9636	-10.7475	-11.5678	-13.9521	-5.53728	-9.19274	-5.44736	-9.40745	1.38832								-84.9636	-4.0523	-3.71428	-3.46142	-1.87627	-1.83486	-1.63679	-2.76265	0.44613								-84.9636	-29.7114	-33.8606	-27.3039	-28.0735	-23.0855	-12.6623	-25.7829	2.98702
	-84.9455	-10.7143	-11.6547	-13.9104	-5.60873	-9.25936	-5.41198	-9.42659	1.38382								-84.9455	-3.92697	-3.67254	-3.49824	-1.87627	-1.80024	-1.50757	-2.71364	0.44712								-84.9455	-29.7476	-33.8937	-27.2605	-28.0735	-23.0445	-12.8046	-25.8041	2.97135
	-84.9273	-10.7807	-11.4808	-13.9104	-5.64446	-9.12613	-5.41198	-9.39241	1.37432								-84.9273	-3.96875	-3.71428	-3.60872	-1.83948	-1.76562	-1.37835	-2.71253	0.47692								-84.9273	-29.7839	-33.9599	-27.3039	-27.9594	-23.0855	-12.8757	-25.828	2.96525
	-84.9091	-10.8802	-11.4808	-13.9521	-5.60873	-9.02621	-5.41198	-9.39333	1.38636								-84.9091	-3.92697	-3.71428	-3.64554	-1.80269	-1.80024	-1.4645	-2.7257	0.46781								-84.9091	-29.8201	-33.8606	-27.2605	-27.9594	-23.0855	-12.8401	-25.8044	2.9623
	-84.8909	-10.8138	-11.4373	-13.9521	-5.60873	-8.9929	-5.44736	-9.37537	1.37877								-84.8909	-4.09408	-3.75601	-3.57189	-1.87627	-1.76562	-1.4645	-2.75473	0.47885								-84.8909	-29.9288	-33.8606	-27.2172	-27.9974	-23.1675	-12.8046	-25.8294	2.9702
	-84.8727	-10.8802	-11.6113	-13.9521	-5.53728	-8.9929	-5.48273	-9.4094	1.39323								-84.8727	-4.17763	-3.71428	-3.49824	-1.91306	-1.731	-1.42143	-2.74261	0.48413								-84.8727	-30.0012	-33.8275	-27.2605	-28.0735	-23.2085	-12.769	-25.8567	2.97712
	-84.8546	-10.8802	-11.6113	-14.0354	-5.50156	-9.02621	-5.5181	-9.42878	1.40201								-84.8546	-4.30296	-3.71428	-3.53507	-1.87627	-1.76562	-1.4645	-2.77645	0.49459								-84.8546	-29.9288	-33.7944	-27.3472	-28.0735	-23.1675	-12.8046	-25.8527	2.96825
	-84.8364	-10.8138	-11.5678	-14.0354	-5.46583	-9.19274	-5.5181	-9.43228	1.39962								-84.8364	-4.21941	-3.67254	-3.46142	-1.91306	-1.80024	-1.55065	-2.76955	0.46744								-84.8364	-29.9288	-33.662	-27.2605	-27.9974	-23.1265	-12.8401	-25.8026	2.94915
	-84.8182	-10.8138	-11.5678	-14.0354	-5.60873	-9.19274	-5.48273	-9.4502	1.38962								-84.8182	-4.17763	-3.71428	-3.4246	-1.91306	-1.93872	-1.55065	-2.78649	0.45505								-84.8182	-29.8563	-33.6951	-27.2605	-27.9214	-23.0445	-12.9824	-25.7934	2.92861
	-84.8	-10.7807	-11.6113	-14.0354	-5.64446	-9.25936	-5.58885	-9.48666	1.37703								-84.8	-4.17763	-3.75601	-3.49824	-1.98664	-1.9041	-1.55065	-2.81221	0.45911								-84.8	-29.7839	-33.8275	-27.1305	-27.8833	-22.9625	-12.8401	-25.738	2.95752
	-84.7818	-10.7475	-11.6982	-13.9937	-5.64446	-9.25936	-5.55347	-9.48279	1.37935								-84.7818	-4.09408	-3.71428	-3.4246	-1.98664	-1.9041	-1.4645	-2.7647	0.45244								-84.7818	-29.7476	-33.8606	-27.0872	-27.8833	-22.9625	-12.9468	-25.748	2.94275
	-84.7636	-10.847	-11.7417	-14.0354	-5.68018	-9.09282	-5.41198	-9.46818	1.40086								-84.7636	-4.13585	-3.67254	-3.38777	-1.94985	-1.86948	-1.37835	-2.73231	0.46453								-84.7636	-29.8925	-33.9268	-27.1305	-27.8833	-23.0445	-12.9468	-25.8041	2.95353
	-84.7455	-10.9465	-11.6982	-13.8688	-5.68018	-9.09282	-5.44736	-9.45565	1.38058								-84.7455	-4.01052	-3.67254	-3.35095	-1.83948	-1.9041	-1.29221	-2.6783	0.46332								-84.7455	-29.8925	-33.9268	-27.1305	-27.9214	-23.0445	-12.8757	-25.7986	2.96476
	-84.7273	-10.9465	-11.6547	-13.9937	-5.60873	-9.05952	-5.34124	-9.43408	1.40871								-84.7273	-3.88519	-3.71428	-3.24048	-1.7659	-1.76562	-1.37835	-2.62497	0.45402								-84.7273	-29.8925	-33.8937	-27.3039	-27.9214	-23.0445	-12.8757	-25.822	2.96449
	-84.7091	-10.9797	-11.8287	-13.9104	-5.60873	-8.9929	-5.41198	-9.45541	1.40432								-84.7091	-3.88519	-3.71428	-3.24048	-1.7659	-1.69638	-1.37835	-2.61343	0.45852								-84.7091	-29.9288	-33.7944	-27.1739	-27.8833	-23.1265	-12.8401	-25.7912	2.95686
	-84.6909	-10.8802	-11.7417	-13.8271	-5.53728	-8.95959	-5.41198	-9.39298	1.39395								-84.6909	-3.92697	-3.71428	-3.24048	-1.7659	-1.76562	-1.4645	-2.64629	0.45023								-84.6909	-29.8925	-33.6951	-26.9571	-27.8072	-23.0445	-12.769	-25.6943	2.95399
	-84.6727	-10.7807	-11.6547	-13.9104	-5.39439	-9.05952	-5.44736	-9.37452	1.40374								-84.6727	-4.09408	-3.67254	-3.20366	-1.83948	-1.80024	-1.55065	-2.69344	0.44773								-84.6727	-29.965	-33.6951	-26.9138	-27.9214	-23.0035	-12.8757	-25.7291	2.94533
	-84.6546	-10.6812	-11.5678	-13.8271	-5.50156	-9.05952	-5.37661	-9.33562	1.38343								-84.6546	-4.17763	-3.71428	-3.20366	-1.98664	-1.9041	-1.55065	-2.75616	0.44386								-84.6546	-29.965	-33.8275	-27.0005	-27.9594	-23.0445	-12.8757	-25.7788	2.95815
	-84.6364	-10.7143	-11.4808	-13.9521	-5.57301	-9.15944	-5.37661	-9.37604	1.38644								-84.6364	-4.21941	-3.75601	-3.2773	-1.98664	-1.83486	-1.50757	-2.76363	0.46231								-84.6364	-29.8925	-33.9268	-27.0438	-28.0355	-22.9625	-12.8401	-25.7836	2.97403
	-84.6182	-10.7807	-11.4808	-13.9104	-5.57301	-9.19274	-5.41198	-9.3916	1.38049								-84.6182	-4.13585	-3.71428	-3.2773	-1.98664	-1.83486	-1.42143	-2.72839	0.45866								-84.6182	-30.0012	-33.993	-27.0438	-27.9594	-22.9215	-12.8757	-25.7991	2.97942
	-84.6	-10.7807	-11.4808	-13.9104	-5.57301	-9.09282	-5.48273	-9.38674	1.37434								-84.6	-4.21941	-3.75601	-3.24048	-1.98664	-1.9041	-1.42143	-2.75468	0.46458								-84.6	-29.9288	-33.9599	-27.0005	-27.8833	-22.8395	-12.769	-25.7302	2.98861
	-84.5818	-10.7143	-11.4808	-13.8688	-5.50156	-9.05952	-5.48273	-9.35128	1.37443								-84.5818	-4.21941	-3.83948	-3.20366	-1.91306	-1.86948	-1.4645	-2.7516	0.47188								-84.5818	-29.9288	-33.9599	-27.0005	-27.8453	-22.8805	-12.8046	-25.7366	2.98125
	-84.5636	-10.7475	-11.3938	-13.8271	-5.50156	-9.02621	-5.41198	-9.31803	1.37346								-84.5636	-4.21941	-3.75601	-3.13001	-1.87627	-1.86948	-1.50757	-2.72646	0.46169								-84.5636	-29.965	-33.8275	-27.0005	-27.9594	-22.7985	-12.8046	-25.7259	2.97629
	-84.5455	-10.7475	-11.2634	-13.9104	-5.57301	-8.9929	-5.44736	-9.32242	1.36663								-84.5455	-4.13585	-3.83948	-3.16683	-1.91306	-1.83486	-1.50757	-2.73294	0.46048								-84.5455	-30.0375	-33.8937	-27.1739	-27.9214	-22.6755	-12.769	-25.7451	2.99668
	-84.5273	-10.7807	-11.2199	-13.8688	-5.57301	-8.9929	-5.48273	-9.31966	1.35777								-84.5273	-4.0523	-3.88121	-3.31413	-1.91306	-1.86948	-1.4645	-2.74911	0.46268								-84.5273	-30.0375	-33.8275	-27.1305	-27.9974	-22.6755	-12.8046	-25.7455	2.98676
	-84.5091	-10.7475	-11.1764	-13.9521	-5.60873	-9.02621	-5.5181	-9.33817	1.35711								-84.5091	-4.01052	-3.71428	-3.31413	-1.94985	-1.9041	-1.4645	-2.72623	0.44128								-84.5091	-29.8925	-33.7613	-27.2172	-27.9594	-22.7575	-12.8757	-25.7439	2.9613
	-84.4909	-10.7807	-11.2199	-13.9521	-5.60873	-8.92629	-5.44736	-9.3225	1.36778								-84.4909	-3.96875	-3.71428	-3.31413	-1.98664	-1.86948	-1.42143	-2.71245	0.44152								-84.4909	-29.8201	-33.6289	-27.1739	-28.0355	-22.8395	-12.8757	-25.7289	2.94454
	-84.4727	-10.7475	-11.2199	-13.8688	-5.57301	-8.89298	-5.48273	-9.29748	1.35748								-84.4727	-3.96875	-3.54734	-3.2773	-2.06021	-1.9041	-1.42143	-2.69652	0.42184								-84.4727	-29.7476	-33.5296	-27.0872	-27.9974	-22.8805	-12.9113	-25.6923	2.92341
	-84.4545	-10.7143	-11.3503	-13.7855	-5.50156	-8.95959	-5.48273	-9.299	1.3594								-84.4545	-3.88519	-3.58908	-3.20366	-2.097	-1.97334	-1.42143	-2.69495	0.40723								-84.4545	-29.8201	-33.3972	-27.0438	-27.9214	-22.8395	-12.8046	-25.6378	2.92924
	-84.4364	-10.7143	-11.5243	-13.7438	-5.60873	-9.02621	-5.5181	-9.35591	1.35006								-84.4364	-3.92697	-3.63081	-3.16683	-2.17058	-1.86948	-1.4645	-2.70486	0.41175								-84.4364	-29.8201	-33.4634	-27.1305	-27.8833	-22.9625	-12.769	-25.6715	2.93688
	-84.4182	-10.7143	-11.5243	-13.7855	-5.53728	-9.02621	-5.58885	-9.36274	1.35461								-84.4182	-4.0523	-3.63081	-3.2773	-2.13379	-1.9041	-1.50757	-2.75098	0.42382								-84.4182	-29.8201	-33.4634	-27.0872	-27.8833	-23.0445	-12.7334	-25.672	2.93891
	-84.4	-10.5816	-11.5243	-13.7855	-5.53728	-9.05952	-5.55347	-9.34028	1.35342								-84.4	-4.0523	-3.75601	-3.24048	-2.06021	-1.9041	-1.63679	-2.77498	0.4233								-84.4	-29.7476	-33.5627	-27.0438	-27.8072	-23.0855	-12.6979	-25.6575	2.9458
	-84.3818	-10.5485	-11.6547	-13.7438	-5.60873	-8.92629	-5.5181	-9.33336	1.35293								-84.3818	-3.92697	-3.83948	-3.24048	-2.06021	-1.83486	-1.55065	-2.74211	0.43066								-84.3818	-29.7839	-33.6951	-27.0438	-27.8072	-23.0035	-12.5912	-25.6541	2.97739
	-84.3636	-10.5153	-11.5678	-13.7022	-5.64446	-8.85967	-5.48273	-9.29535	1.34322								-84.3636	-4.0523	-3.75601	-3.2773	-1.98664	-1.9041	-1.4645	-2.74014	0.44483								-84.3636	-29.8563	-33.8275	-26.9571	-27.8453	-23.0035	-12.5556	-25.6742	2.99753
	-84.3454	-10.5153	-11.4808	-13.6606	-5.60873	-8.85967	-5.48273	-9.26796	1.33706								-84.3454	-4.01052	-3.67254	-3.20366	-1.80269	-1.93872	-1.4645	-2.68211	0.44069								-84.3454	-29.8925	-33.7944	-26.9571	-27.9594	-22.9625	-12.5912	-25.6929	2.99509
	-84.3273	-10.4489	-11.5678	-13.5772	-5.78735	-8.82637	-5.44736	-9.27584	1.31859								-84.3273	-4.17763	-3.67254	-3.2773	-1.61874	-1.97334	-1.42143	-2.69016	0.47588								-84.3273	-29.8563	-33.8275	-27.0005	-27.8453	-22.9625	-12.6267	-25.6865	2.98902
	-84.3091	-10.4821	-11.4373	-13.6189	-5.75163	-9.02621	-5.44736	-9.29392	1.31817								-84.3091	-4.34473	-3.63081	-3.35095	-1.69232	-1.93872	-1.42143	-2.72983	0.49057								-84.3091	-29.9288	-33.7944	-27.1305	-27.8833	-22.9215	-12.769	-25.7379	2.97286
	-84.2909	-10.5153	-11.4808	-13.7438	-5.78735	-9.15944	-5.48273	-9.36157	1.32775								-84.2909	-4.30296	-3.67254	-3.46142	-1.72911	-1.9041	-1.42143	-2.74859	0.49301								-84.2909	-29.8925	-33.8606	-27.1739	-27.9214	-23.0035	-12.8046	-25.7761	2.97102
	-84.2727	-10.6148	-11.5678	-13.8271	-5.75163	-9.09282	-5.41198	-9.37769	1.355								-84.2727	-4.34473	-3.63081	-3.46142	-1.7659	-1.83486	-1.4645	-2.75037	0.49273								-84.2727	-29.8563	-33.8606	-26.9138	-28.0355	-23.0855	-12.8401	-25.7653	2.96077
	-84.2545	-10.7143	-11.5243	-13.8271	-5.8588	-9.09282	-5.37661	-9.399	1.34983								-84.2545	-4.55362	-3.67254	-3.38777	-1.72911	-1.731	-1.4645	-2.75642	0.5242								-84.2545	-29.8563	-33.8275	-26.7838	-28.0355	-23.0855	-12.769	-25.7263	2.96649
	-84.2364	-10.6148	-11.5243	-13.7438	-5.8588	-9.05952	-5.44736	-9.37477	1.33082								-84.2364	-4.51184	-3.71428	-3.2773	-1.7659	-1.69638	-1.42143	-2.73119	0.52133								-84.2364	-29.8563	-33.7613	-26.8271	-27.9974	-22.9625	-12.769	-25.6956	2.96374
	-84.2182	-10.5485	-11.5243	-13.7438	-5.75163	-9.05952	-5.48273	-9.35174	1.33489								-84.2182	-4.42829	-3.71428	-3.20366	-1.65553	-1.76562	-1.42143	-2.69813	0.51212								-84.2182	-29.8201	-33.662	-26.9138	-27.7692	-22.9625	-12.7334	-25.6435	2.9537
	-84.2	-10.4489	-11.4373	-13.6189	-5.68018	-8.9929	-5.41198	-9.26504	1.32725								-84.2	-4.42829	-3.54734	-3.24048	-1.65553	-1.83486	-1.55065	-2.70952	0.48843								-84.2	-29.7114	-33.5627	-26.9571	-27.7692	-22.8395	-12.6979	-25.5896	2.94924
	-84.1818	-10.2831	-11.4373	-13.7855	-5.57301	-8.9929	-5.37661	-9.2414	1.35415								-84.1818	-4.26118	-3.50561	-3.16683	-1.65553	-1.9041	-1.59372	-2.68116	0.45645								-84.1818	-29.6751	-33.5296	-27.0438	-27.7692	-22.7985	-12.6979	-25.5857	2.94725
	-84.1636	-10.2831	-11.4808	-13.9104	-5.60873	-8.9929	-5.41198	-9.28132	1.36397								-84.1636	-4.17763	-3.46388	-3.20366	-1.72911	-1.93872	-1.55065	-2.67727	0.44199								-84.1636	-29.7476	-33.5296	-27.0438	-27.8833	-22.8395	-12.7334	-25.6295	2.94699
	-84.1454	-10.3163	-11.4373	-13.9104	-5.57301	-8.85967	-5.44736	-9.25734	1.36349								-84.1454	-4.09408	-3.58908	-3.2773	-1.72911	-1.86948	-1.55065	-2.68495	0.44793								-84.1454	-29.7114	-33.6951	-26.9571	-27.9974	-22.7575	-12.6979	-25.6361	2.96963
	-84.1273	-10.3163	-11.3938	-13.8688	-5.64446	-8.89298	-5.48273	-9.26651	1.3464								-84.1273	-3.92697	-3.63081	-3.46142	-1.7659	-1.86948	-1.42143	-2.67933	0.45263								-84.1273	-29.6751	-33.7944	-27.0005	-27.9974	-22.9625	-12.7334	-25.6939	2.96601
	-84.1091	-10.3826	-11.4808	-13.7855	-5.60873	-9.02621	-5.41198	-9.28264	1.35232								-84.1091	-3.92697	-3.71428	-3.31413	-1.7659	-1.93872	-1.42143	-2.68024	0.44706								-84.1091	-29.7114	-33.8937	-26.9571	-27.8833	-23.0445	-12.5912	-25.6802	2.99147
	-84.0909	-10.5816	-11.4373	-13.6606	-5.71591	-8.9929	-5.41198	-9.30005	1.33269								-84.0909	-4.01052	-3.83948	-3.31413	-1.69232	-1.9041	-1.42143	-2.697	0.47176								-84.0909	-29.7839	-33.8606	-26.8271	-27.7311	-22.9625	-12.52	-25.6142	2.99906
	-84.0727	-10.5485	-11.3938	-13.7855	-5.68018	-8.95959	-5.44736	-9.30248	1.34318								-84.0727	-3.88519	-3.71428	-3.20366	-1.69232	-1.93872	-1.4645	-2.64978	0.43945								-84.0727	-29.7839	-33.7613	-26.8705	-27.6551	-22.8395	-12.6267	-25.5895	2.97699
	-84.0545	-10.4821	-11.4373	-13.7022	-5.78735	-8.92629	-5.55347	-9.31479	1.31477								-84.0545	-3.84342	-3.58908	-3.16683	-1.72911	-1.86948	-1.50757	-2.61758	0.42148								-84.0545	-29.7839	-33.7613	-26.7838	-27.579	-22.7575	-12.6623	-25.5546	2.97142
	-84.0364	-10.4158	-11.3068	-13.7022	-5.68018	-8.79306	-5.48273	-9.23013	1.32356								-84.0364	-3.96875	-3.50561	-3.16683	-1.72911	-1.86948	-1.55065	-2.63174	0.42435								-84.0364	-29.7839	-33.7282	-26.8271	-27.5409	-22.7985	-12.7334	-25.5687	2.95655
	-84.0182	-10.3826	-11.3503	-13.5772	-5.57301	-8.85967	-5.55347	-9.21606	1.31338								-84.0182	-4.13585	-3.50561	-3.13001	-1.58195	-1.83486	-1.50757	-2.61598	0.4573								-84.0182	-29.7476	-33.7944	-26.9571	-27.579	-22.7575	-12.8757	-25.6186	2.94446
	-84	-10.4158	-11.3068	-13.4939	-5.53728	-8.92629	-5.58885	-9.2115	1.30237								-84	-4.42829	-3.50561	-3.01954	-1.61874	-1.83486	-1.50757	-2.65243	0.48525								-84	-29.6751	-33.7944	-26.8705	-27.617	-22.7985	-12.8401	-25.5993	2.94449
	-83.9818	-10.4158	-11.3068	-13.369	-5.50156	-9.05952	-5.62422	-9.21282	1.28816								-83.9818	-4.72072	-3.54734	-3.13001	-1.65553	-1.76562	-1.55065	-2.72831	0.52493								-83.9818	-29.6389	-33.8275	-26.7838	-27.617	-22.7985	-12.6979	-25.5606	2.96524
	-83.9636	-10.4158	-11.3503	-13.4939	-5.60873	-9.05952	-5.58885	-9.25286	1.29718								-83.9636	-4.88783	-3.54734	-3.20366	-1.65553	-1.76562	-1.59372	-2.77562	0.54503								-83.9636	-29.6751	-33.8606	-26.8271	-27.617	-22.8395	-12.5912	-25.5684	2.98476
	-83.9455	-10.4158	-11.3503	-13.4523	-5.68018	-9.02621	-5.55347	-9.24638	1.28954								-83.9455	-4.72072	-3.63081	-3.24048	-1.61874	-1.80024	-1.59372	-2.76745	0.52969								-83.9455	-29.7476	-33.9268	-26.8271	-27.579	-22.7575	-12.5556	-25.5656	3.00105
	-83.9273	-10.4489	-11.3068	-13.4107	-5.82308	-8.92629	-5.48273	-9.23309	1.27826								-83.9273	-4.55362	-3.63081	-3.35095	-1.65553	-1.9041	-1.4645	-2.75992	0.51495								-83.9273	-29.8201	-33.8606	-26.8705	-27.617	-22.9625	-12.6267	-25.6262	2.98321
	-83.9091	-10.3494	-11.2634	-13.4107	-5.89453	-8.9929	-5.5181	-9.23816	1.2626								-83.9091	-4.17763	-3.71428	-3.31413	-1.69232	-1.86948	-1.37835	-2.69103	0.48445								-83.9091	-29.8201	-33.8606	-26.7838	-27.5029	-22.9625	-12.6267	-25.5928	2.97955
	-83.8909	-10.3494	-11.3503	-13.5356	-5.93025	-9.02621	-5.5181	-9.28499	1.27772								-83.8909	-4.09408	-3.75601	-3.24048	-1.72911	-1.86948	-1.37835	-2.67792	0.47353								-83.8909	-29.7114	-33.8606	-26.9138	-27.617	-22.8395	-12.5912	-25.5889	2.98767
	-83.8727	-10.4158	-11.2634	-13.5356	-5.93025	-8.92629	-5.5181	-9.2649	1.2758								-83.8727	-4.09408	-3.75601	-3.20366	-1.7659	-1.76562	-1.37835	-2.6606	0.47593								-83.8727	-29.6751	-33.7282	-26.7838	-27.6551	-22.7985	-12.5556	-25.5327	2.97925
	-83.8546	-10.4489	-11.2199	-13.5772	-5.93025	-8.95959	-5.62422	-9.29335	1.26863								-83.8546	-4.09408	-3.75601	-3.20366	-1.69232	-1.86948	-1.33528	-2.65847	0.47852								-83.8546	-29.6751	-33.7282	-26.8705	-27.6551	-22.7985	-12.5556	-25.5472	2.98049
	-83.8364	-10.5485	-11.2634	-13.6189	-5.89453	-8.95959	-5.62422	-9.31818	1.28178								-83.8364	-4.01052	-3.79774	-3.2773	-1.61874	-1.83486	-1.24913	-2.63138	0.4916								-83.8364	-29.6027	-33.7282	-26.7404	-27.579	-22.8395	-12.52	-25.5016	2.97744
	-83.8182	-10.4158	-11.2199	-13.5772	-5.93025	-8.85967	-5.62422	-9.27117	1.26861								-83.8182	-4.0523	-3.79774	-3.24048	-1.65553	-1.83486	-1.29221	-2.64552	0.48749								-83.8182	-29.6027	-33.7944	-26.6971	-27.5409	-22.7985	-12.52	-25.4923	2.98332
	-83.8	-10.3494	-11.1764	-13.5772	-5.8588	-8.85967	-5.55347	-9.22917	1.27748								-83.8	-3.88519	-3.71428	-3.24048	-1.65553	-1.83486	-1.37835	-2.61812	0.45722								-83.8	-29.7114	-33.8275	-26.8271	-27.5029	-22.8805	-12.5912	-25.5568	2.97958
	-83.7818	-10.2831	-11.2634	-13.6606	-5.8588	-8.79306	-5.58885	-9.24128	1.28694								-83.7818	-3.88519	-3.63081	-3.16683	-1.7659	-1.83486	-1.4645	-2.62468	0.43214								-83.7818	-29.6751	-33.7613	-26.8705	-27.579	-22.8805	-12.6267	-25.5655	2.96894
	-83.7636	-10.3163	-11.2199	-13.5772	-5.89453	-8.75975	-5.44736	-9.2025	1.28697								-83.7636	-3.88519	-3.58908	-3.09318	-1.80269	-1.76562	-1.50757	-2.60722	0.42419								-83.7636	-29.6751	-33.662	-26.9138	-27.617	-22.8805	-12.769	-25.5862	2.94067
	-83.7455	-10.4821	-11.0894	-13.5772	-5.8588	-8.85967	-5.34124	-9.20141	1.29799								-83.7455	-3.88519	-3.58908	-3.05636	-1.65553	-1.66176	-1.4645	-2.55207	0.44295								-83.7455	-29.6389	-33.5958	-27.0005	-27.6931	-22.7165	-12.769	-25.569	2.94127
	-83.7273	-10.4489	-11.3068	-13.7022	-5.89453	-8.89298	-5.37661	-9.27035	1.31501								-83.7273	-3.84342	-3.67254	-2.98271	-1.65553	-1.731	-1.50757	-2.56546	0.43498								-83.7273	-29.5302	-33.5958	-27.0005	-27.7311	-22.6755	-12.6267	-25.5267	2.95922
	-83.7091	-10.3494	-11.3068	-13.6606	-5.82308	-8.85967	-5.37661	-9.22936	1.31389								-83.7091	-3.84342	-3.71428	-2.94589	-1.61874	-1.76562	-1.50757	-2.56592	0.43791								-83.7091	-29.6389	-33.5958	-27.0438	-27.6931	-22.6345	-12.52	-25.521	2.9808
	-83.6909	-10.3163	-11.2199	-13.7438	-5.71591	-8.85967	-5.44736	-9.21715	1.32045								-83.6909	-3.71809	-3.67254	-3.01954	-1.61874	-1.83486	-1.50757	-2.56189	0.42069								-83.6909	-29.7114	-33.7282	-27.0005	-27.579	-22.6755	-12.4845	-25.5298	2.99661
	-83.6727	-10.2831	-11.1764	-13.7438	-5.68018	-8.85967	-5.37661	-9.18663	1.32725								-83.6727	-3.80164	-3.79774	-2.94589	-1.65553	-1.83486	-1.42143	-2.57618	0.44201								-83.6727	-29.7114	-33.7613	-26.8705	-27.579	-22.6345	-12.6267	-25.5306	2.97832
	-83.6546	-10.3494	-11.1764	-13.6606	-5.68018	-8.89298	-5.27049	-9.17167	1.3297								-83.6546	-3.92697	-3.79774	-3.01954	-1.65553	-1.80024	-1.33528	-2.58922	0.46554								-83.6546	-29.7114	-33.7944	-26.8271	-27.6931	-22.7165	-12.5912	-25.5556	2.98592
	-83.6364	-10.3494	-11.0894	-13.6189	-5.68018	-8.85967	-5.30587	-9.15058	1.31748								-83.6364	-3.96875	-3.83948	-3.05636	-1.58195	-1.80024	-1.33528	-2.59701	0.47936								-83.6364	-29.7114	-33.8275	-26.8705	-27.6931	-22.8395	-12.5556	-25.5829	2.99091
	-83.6182	-10.2831	-11.1764	-13.6189	-5.68018	-8.82637	-5.37661	-9.16025	1.31331								-83.6182	-3.84342	-3.88121	-3.16683	-1.58195	-1.9041	-1.37835	-2.62598	0.46612								-83.6182	-29.8201	-33.7613	-26.7838	-27.6931	-22.9215	-12.4845	-25.5774	2.99659
	-83.6	-10.3494	-11.2634	-13.5772	-5.75163	-8.82637	-5.37661	-9.19077	1.30879								-83.6	-4.01052	-3.71428	-3.24048	-1.69232	-1.80024	-1.37835	-2.63937	0.46862								-83.6	-29.8201	-33.6951	-26.8271	-27.6551	-22.7575	-12.52	-25.5458	2.99008
	-83.5818	-10.3163	-11.2634	-13.5772	-5.75163	-8.79306	-5.37661	-9.17969	1.30813								-83.5818	-4.09408	-3.71428	-3.2773	-1.58195	-1.731	-1.42143	-2.63667	0.48666								-83.5818	-29.8563	-33.6951	-26.8705	-27.6551	-22.7165	-12.4845	-25.5463	2.99888
	-83.5636	-10.3494	-11.3503	-13.5772	-5.82308	-8.79306	-5.41198	-9.21752	1.30412								-83.5636	-4.42829	-3.79774	-3.24048	-1.54516	-1.731	-1.37835	-2.68684	0.53237								-83.5636	-29.7114	-33.662	-26.8705	-27.7692	-22.7985	-12.52	-25.5553	2.98407
	-83.5455	-10.3163	-11.3068	-13.5356	-5.82308	-8.75975	-5.34124	-9.18046	1.30342								-83.5455	-4.80427	-3.88121	-3.16683	-1.58195	-1.86948	-1.4645	-2.79471	0.56136								-83.5455	-29.6751	-33.7282	-26.8271	-27.8072	-22.7985	-12.5556	-25.5653	2.98357
	-83.5273	-10.1836	-11.3503	-13.5356	-5.78735	-8.72645	-5.30587	-9.1482	1.30904								-83.5273	-4.84605	-3.71428	-3.16683	-1.54516	-1.83486	-1.50757	-2.76913	0.5576								-83.5273	-29.6027	-33.7282	-26.8271	-27.617	-22.7985	-12.52	-25.5156	2.9808
	-83.5091	-10.1504	-11.4808	-13.6189	-5.82308	-8.75975	-5.19975	-9.17211	1.332								-83.5091	-4.72072	-3.71428	-3.13001	-1.65553	-1.86948	-1.55065	-2.77344	0.52809								-83.5091	-29.5302	-33.662	-26.7404	-27.579	-22.6755	-12.52	-25.4512	2.97302
	-83.4909	-10.1836	-11.3938	-13.5772	-5.75163	-8.69314	-5.16438	-9.1273	1.33346								-83.4909	-4.51184	-3.67254	-3.20366	-1.65553	-1.80024	-1.55065	-2.73241	0.50654								-83.4909	-29.4578	-33.5296	-26.6971	-27.617	-22.7575	-12.52	-25.4298	2.95536
	-83.4727	-10.1504	-11.3938	-13.6606	-5.64446	-8.72645	-5.27049	-9.14103	1.34038								-83.4727	-4.26118	-3.67254	-3.2773	-1.61874	-1.76562	-1.55065	-2.69101	0.48577								-83.4727	-29.4215	-33.5296	-26.7838	-27.6931	-22.7985	-12.52	-25.4578	2.95566
	-83.4545	-10.2499	-11.3938	-13.5772	-5.46583	-8.82637	-5.34124	-9.1424	1.342								-83.4545	-4.13585	-3.63081	-3.09318	-1.61874	-1.9041	-1.50757	-2.64838	0.45794								-83.4545	-29.494	-33.5958	-26.7404	-27.7692	-22.7985	-12.5556	-25.4922	2.96107
	-83.4364	-10.2499	-11.3068	-13.4939	-5.46583	-8.85967	-5.23512	-9.10189	1.33793								-83.4364	-4.17763	-3.58908	-3.05636	-1.65553	-1.86948	-1.55065	-2.64979	0.45414								-83.4364	-29.4215	-33.5296	-26.6971	-27.7692	-22.8395	-12.5556	-25.4688	2.94995
	-83.4182	-10.3163	-11.2634	-13.4939	-5.39439	-8.82637	-5.19975	-9.08235	1.34762								-83.4182	-4.09408	-3.67254	-3.20366	-1.69232	-1.83486	-1.4645	-2.66033	0.46274								-83.4182	-29.4578	-33.5958	-26.6971	-27.617	-22.7575	-12.5912	-25.4527	2.95108
	-83.4	-10.5153	-11.3068	-13.4939	-5.53728	-8.82637	-5.30587	-9.16427	1.33315								-83.4	-4.09408	-3.63081	-3.20366	-1.69232	-1.731	-1.59372	-2.6576	0.45574								-83.4	-29.4578	-33.6951	-26.6538	-27.617	-22.6755	-12.6267	-25.4543	2.95704
	-83.3818	-10.5816	-11.3068	-13.4939	-5.60873	-8.89298	-5.37661	-9.21013	1.32155								-83.3818	-4.17763	-3.67254	-3.24048	-1.7659	-1.731	-1.55065	-2.6897	0.46738								-83.3818	-29.3853	-33.5958	-26.6538	-27.6931	-22.6755	-12.5556	-25.4265	2.95681
	-83.3636	-10.5816	-11.1764	-13.4523	-5.53728	-8.82637	-5.37661	-9.15843	1.31732								-83.3636	-4.09408	-3.63081	-3.20366	-1.7659	-1.731	-1.4645	-2.64832	0.46136								-83.3636	-29.5302	-33.5296	-26.8705	-27.7311	-22.6345	-12.4133	-25.4515	2.98346
	-83.3454	-10.5485	-11.1329	-13.5356	-5.46583	-8.85967	-5.55347	-9.18266	1.31285								-83.3454	-4.17763	-3.63081	-3.2773	-1.69232	-1.83486	-1.42143	-2.67239	0.47529								-83.3454	-29.5302	-33.5296	-26.9571	-27.8072	-22.7165	-12.3778	-25.4864	2.98945
	-83.3273	-10.5153	-11.2634	-13.5356	-5.50156	-8.79306	-5.41198	-9.17014	1.32882								-83.3273	-4.21941	-3.63081	-3.2773	-1.69232	-1.731	-1.33528	-2.64769	0.49358								-83.3273	-29.5302	-33.4965	-27.0438	-27.7311	-22.8395	-12.3778	-25.5032	2.98228
	-83.3091	-10.3494	-11.2199	-13.4107	-5.46583	-8.82637	-5.37661	-9.10813	1.3138								-83.3091	-4.17763	-3.63081	-3.2773	-1.69232	-1.83486	-1.33528	-2.65803	0.48301								-83.3091	-29.5302	-33.5296	-26.9138	-27.8072	-22.9215	-12.4489	-25.5252	2.97218
	-83.2909	-10.3826	-11.1329	-13.4523	-5.46583	-8.82637	-5.34124	-9.10021	1.31821								-83.2909	-4.38651	-3.63081	-3.20366	-1.65553	-1.86948	-1.29221	-2.67303	0.50737								-83.2909	-29.4215	-33.5627	-26.8271	-27.7311	-22.9625	-12.52	-25.5042	2.95547
	-83.2727	-10.4489	-11.1329	-13.4939	-5.50156	-8.85967	-5.34124	-9.12971	1.32147								-83.2727	-4.63717	-3.58908	-3.16683	-1.65553	-1.80024	-1.33528	-2.69735	0.53304								-83.2727	-29.4578	-33.4965	-26.6971	-27.6551	-23.0035	-12.52	-25.4717	2.94614
	-83.2545	-10.3494	-11.0894	-13.4939	-5.53728	-8.85967	-5.23512	-9.09414	1.32304								-83.2545	-4.67894	-3.58908	-3.13001	-1.7659	-1.76562	-1.24913	-2.69645	0.53982								-83.2545	-29.494	-33.5296	-26.5671	-27.6551	-22.9625	-12.52	-25.4547	2.95023
	-83.2364	-10.3494	-11.0459	-13.5772	-5.60873	-8.89298	-5.23512	-9.11824	1.32364								-83.2364	-4.55362	-3.67254	-2.94589	-1.80269	-1.76562	-1.24913	-2.66492	0.52339								-83.2364	-29.4215	-33.5958	-26.5671	-27.7311	-23.0445	-12.52	-25.48	2.95265
	-83.2182	-10.1172	-10.9154	-13.4523	-5.64446	-8.89298	-5.19975	-9.03703	1.29673								-83.2182	-4.34473	-3.54734	-2.98271	-1.72911	-1.731	-1.37835	-2.61888	0.48621								-83.2182	-29.4578	-33.5958	-26.6104	-27.579	-22.9625	-12.52	-25.4542	2.95334
	-83.2	-10.0509	-11.0024	-13.4523	-5.53728	-8.85967	-5.16438	-9.01116	1.31223								-83.2	-4.13585	-3.54734	-3.13001	-1.69232	-1.76562	-1.50757	-2.62979	0.45627								-83.2	-29.5302	-33.6289	-26.7838	-27.579	-23.0035	-12.52	-25.5076	2.96088
	-83.1818	-10.0841	-11.0894	-13.5356	-5.53728	-8.72645	-5.19975	-9.02876	1.32432								-83.1818	-4.0523	-3.42214	-3.16683	-1.69232	-1.76562	-1.55065	-2.60831	0.43693								-83.1818	-29.6389	-33.662	-26.7838	-27.6931	-23.0035	-12.6267	-25.568	2.95597
	-83.1636	-10.2167	-11.1329	-13.4523	-5.50156	-8.75975	-5.27049	-9.05562	1.31707								-83.1636	-4.01052	-3.33868	-3.24048	-1.69232	-1.76562	-1.50757	-2.59253	0.4343								-83.1636	-29.6389	-33.662	-26.7404	-27.6931	-22.9625	-12.6267	-25.554	2.95657
	-83.1454	-10.2499	-11.0459	-13.3274	-5.50156	-8.75975	-5.30587	-9.03173	1.2963								-83.1454	-4.0523	-3.29694	-3.2773	-1.7659	-1.731	-1.55065	-2.61235	0.43223								-83.1454	-29.6389	-33.7282	-26.6538	-27.617	-22.9625	-12.5912	-25.5319	2.96489
	-83.1273	-10.2831	-11.1329	-13.369	-5.53728	-8.72645	-5.41198	-9.07678	1.29341								-83.1273	-4.0523	-3.33868	-3.2773	-1.72911	-1.66176	-1.55065	-2.60163	0.44172								-83.1273	-29.6027	-33.8606	-26.6538	-27.5409	-22.9625	-12.52	-25.5234	2.98409
	-83.1091	-10.1836	-11.1764	-13.2857	-5.53728	-8.72645	-5.30587	-9.03588	1.29369								-83.1091	-4.21941	-3.42214	-3.20366	-1.80269	-1.5579	-1.59372	-2.63325	0.46153								-83.1091	-29.6389	-33.8937	-26.7404	-27.5409	-22.9215	-12.4133	-25.5248	3.00663
	-83.0909	-10.0177	-11.0894	-13.2857	-5.53728	-8.82637	-5.34124	-9.01629	1.28029								-83.0909	-4.13585	-3.46388	-3.16683	-1.69232	-1.66176	-1.55065	-2.61188	0.45574								-83.0909	-29.5302	-33.7944	-26.8705	-27.579	-22.9215	-12.4845	-25.53	2.98489
	-83.0727	-10.0177	-11.2634	-13.3274	-5.53728	-8.85967	-5.41198	-9.06956	1.28763								-83.0727	-4.30296	-3.46388	-3.09318	-1.61874	-1.69638	-1.42143	-2.59943	0.48504								-83.0727	-29.4578	-33.8275	-26.7838	-27.5029	-22.9625	-12.5556	-25.515	2.97022
	-83.0545	-10.0177	-11.2634	-13.2857	-5.57301	-8.85967	-5.37661	-9.06268	1.28316								-83.0545	-4.47006	-3.63081	-3.05636	-1.65553	-1.80024	-1.4645	-2.67958	0.5017								-83.0545	-29.494	-33.8275	-26.6971	-27.617	-23.0035	-12.52	-25.5265	2.97726
	-83.0364	-10.0841	-11.1764	-13.2857	-5.60873	-8.82637	-5.27049	-9.04196	1.28723								-83.0364	-4.42829	-3.67254	-3.09318	-1.65553	-1.80024	-1.4645	-2.68571	0.50044								-83.0364	-29.6751	-33.8606	-26.6538	-27.579	-22.9625	-12.5556	-25.5478	2.98311
	-83.0182	-10.1172	-11.2199	-13.369	-5.60873	-8.79306	-5.30587	-9.06896	1.29648								-83.0182	-4.47006	-3.75601	-3.09318	-1.58195	-1.80024	-1.55065	-2.70868	0.50935								-83.0182	-29.7839	-33.9268	-26.5671	-27.5409	-22.9625	-12.5912	-25.5621	2.98731
	-83	-10.2167	-11.2634	-13.4939	-5.50156	-8.92629	-5.34124	-9.12386	1.32083								-83	-4.30296	-3.63081	-3.16683	-1.58195	-1.76562	-1.50757	-2.65929	0.48952								-83	-29.7476	-33.8606	-26.5671	-27.5029	-22.7985	-12.5556	-25.5054	2.98858
	-82.9818	-9.95138	-11.1329	-13.4523	-5.39439	-8.85967	-5.27049	-9.01019	1.31917								-82.9818	-4.21941	-3.58908	-3.20366	-1.61874	-1.83486	-1.42143	-2.64786	0.47919								-82.9818	-29.6389	-33.8275	-26.4371	-27.4268	-22.7985	-12.5556	-25.4474	2.97718
	-82.9636	-10.0509	-11.2199	-13.369	-5.43011	-8.85967	-5.27049	-9.03334	1.31386								-82.9636	-4.13585	-3.54734	-3.24048	-1.61874	-1.731	-1.37835	-2.60863	0.47877								-82.9636	-29.5302	-33.7282	-26.3504	-27.4649	-22.9215	-12.4845	-25.4133	2.9695
	-82.9455	-9.95138	-11.1764	-13.2857	-5.53728	-8.85967	-5.30587	-9.01938	1.28664								-82.9455	-4.09408	-3.54734	-3.16683	-1.72911	-1.76562	-1.37835	-2.61356	0.46177								-82.9455	-29.5302	-33.6289	-26.5238	-27.4268	-22.7985	-12.4845	-25.3988	2.96493
	-82.9273	-9.98456	-11.2199	-13.2857	-5.50156	-8.89298	-5.34124	-9.03765	1.28961								-82.9273	-3.92697	-3.46388	-3.20366	-1.69232	-1.76562	-1.42143	-2.57898	0.43886								-82.9273	-29.494	-33.5296	-26.4804	-27.4649	-22.8805	-12.4133	-25.3771	2.96244
	-82.9091	-10.0177	-11.2199	-13.4107	-5.50156	-8.82637	-5.34124	-9.0529	1.30456								-82.9091	-4.0523	-3.54734	-3.20366	-1.58195	-1.80024	-1.55065	-2.62269	0.45259								-82.9091	-29.494	-33.5958	-26.5671	-27.4649	-22.8805	-12.4845	-25.4144	2.95925
	-82.8909	-9.98456	-11.3068	-13.4107	-5.43011	-8.72645	-5.30587	-9.02741	1.31916								-82.8909	-4.21941	-3.54734	-3.16683	-1.50837	-1.76562	-1.50757	-2.61919	0.48029								-82.8909	-29.4578	-33.5296	-26.5671	-27.5409	-22.8805	-12.4489	-25.4041	2.95849
	-82.8727	-9.98456	-11.2634	-13.369	-5.53728	-8.69314	-5.16438	-9.00195	1.31627								-82.8727	-4.34473	-3.58908	-3.20366	-1.50837	-1.76562	-1.4645	-2.64599	0.50171								-82.8727	-29.494	-33.6289	-26.6538	-27.5029	-22.7165	-12.5556	-25.4253	2.95886
	-82.8546	-10.0509	-11.3068	-13.3274	-5.50156	-8.72645	-5.23512	-9.0247	1.31195								-82.8546	-4.30296	-3.58908	-3.20366	-1.58195	-1.731	-1.33528	-2.62399	0.50433								-82.8546	-29.5664	-33.662	-26.6538	-27.4649	-22.7575	-12.5556	-25.4434	2.96314
	-82.8364	-10.0841	-11.3938	-13.1608	-5.43011	-8.82637	-5.19975	-9.01581	1.30935								-82.8364	-4.30296	-3.58908	-3.20366	-1.65553	-1.80024	-1.29221	-2.64061	0.49916								-82.8364	-29.6751	-33.6289	-26.7838	-27.5029	-22.7575	-12.4489	-25.4662	2.98338
	-82.8182	-10.0841	-11.2199	-13.1608	-5.43011	-8.82637	-5.19975	-8.98682	1.2991								-82.8182	-4.21941	-3.71428	-3.35095	-1.72911	-1.9041	-1.42143	-2.72321	0.48196								-82.8182	-29.7114	-33.6289	-26.6971	-27.5029	-22.8395	-12.4489	-25.4715	2.98141
	-82.8	-10.1172	-11.1329	-13.2857	-5.50156	-8.82637	-5.23512	-9.01648	1.2988								-82.8	-4.09408	-3.79774	-3.16683	-1.80269	-1.9041	-1.37835	-2.69063	0.46731								-82.8	-29.6389	-33.6289	-26.7404	-27.5409	-22.9625	-12.52	-25.5053	2.96554
	-82.7818	-10.1504	-11.0459	-13.2857	-5.53728	-8.75975	-5.23512	-9.00237	1.29227								-82.7818	-4.0523	-3.96468	-3.13001	-1.69232	-1.93872	-1.50757	-2.71427	0.47006								-82.7818	-29.5664	-33.5296	-26.7838	-27.4649	-22.7985	-12.52	-25.4439	2.95679
	-82.7636	-10.0509	-11.0459	-13.2441	-5.46583	-8.72645	-5.23512	-8.96138	1.29142								-82.7636	-4.0523	-4.04814	-3.09318	-1.72911	-1.76562	-1.50757	-2.69932	0.48437								-82.7636	-29.5664	-33.4303	-26.6971	-27.5029	-22.7575	-12.52	-25.4124	2.94859
	-82.7455	-10.1504	-11.0894	-13.3274	-5.43011	-8.62652	-5.27049	-8.98238	1.30647								-82.7455	-4.17763	-3.92294	-3.01954	-1.65553	-1.731	-1.55065	-2.67621	0.48746								-82.7455	-29.5664	-33.4303	-26.6971	-27.4649	-22.7985	-12.4133	-25.3951	2.96205
	-82.7273	-10.2167	-11.0894	-13.2441	-5.32294	-8.62652	-5.23512	-8.9558	1.31252								-82.7273	-4.17763	-3.83948	-3.01954	-1.65553	-1.66176	-1.4645	-2.63641	0.49176								-82.7273	-29.6027	-33.3972	-26.6971	-27.5029	-22.7575	-12.3422	-25.3833	2.97327
	-82.7091	-10.2499	-11.0459	-13.2024	-5.28721	-8.65983	-5.16438	-8.93495	1.3165								-82.7091	-4.0523	-3.79774	-2.98271	-1.69232	-1.69638	-1.42143	-2.60715	0.47326								-82.7091	-29.5664	-33.3972	-26.5238	-27.617	-22.8395	-12.4489	-25.3988	2.95398
	-82.6909	-10.3494	-11.0894	-13.2024	-5.35866	-8.72645	-5.23512	-8.99358	1.30837								-82.6909	-3.92697	-3.75601	-3.01954	-1.72911	-1.731	-1.50757	-2.6117	0.44645								-82.6909	-29.6027	-33.3972	-26.4371	-27.5409	-22.9625	-12.4489	-25.3982	2.94929
	-82.6727	-10.3163	-11.1329	-13.2024	-5.50156	-8.79306	-5.27049	-9.03611	1.29261								-82.6727	-3.92697	-3.67254	-3.05636	-1.65553	-1.76562	-1.55065	-2.60461	0.44003								-82.6727	-29.6027	-33.4634	-26.4371	-27.617	-22.7985	-12.4845	-25.4005	2.95664
	-82.6546	-10.3163	-11.1329	-13.2024	-5.60873	-8.72645	-5.23512	-9.03698	1.2869								-82.6546	-3.88519	-3.67254	-3.24048	-1.69232	-1.83486	-1.55065	-2.64601	0.43627								-82.6546	-29.494	-33.3972	-26.3937	-27.617	-22.9215	-12.52	-25.3906	2.9363
	-82.6364	-10.2499	-11.2199	-13.2857	-5.57301	-8.72645	-5.23512	-9.04835	1.30175								-82.6364	-3.84342	-3.58908	-3.24048	-1.65553	-1.86948	-1.50757	-2.61759	0.43019								-82.6364	-29.494	-33.4634	-26.4804	-27.617	-22.9215	-12.4845	-25.4101	2.94853
	-82.6182	-10.1836	-11.1764	-13.369	-5.60873	-8.69314	-5.23512	-9.04433	1.30362								-82.6182	-3.92697	-3.50561	-3.2773	-1.65553	-1.86948	-1.50757	-2.62374	0.43418								-82.6182	-29.5664	-33.4303	-26.5671	-27.579	-22.8395	-12.3778	-25.3934	2.96699
	-82.6	-10.1836	-11.0459	-13.4523	-5.53728	-8.72645	-5.23512	-9.03011	1.31204								-82.6	-3.80164	-3.46388	-3.31413	-1.65553	-1.83486	-1.50757	-2.59627	0.42312								-82.6	-29.5302	-33.5296	-26.4804	-27.5409	-22.9625	-12.4133	-25.4095	2.96364
	-82.5818	-10.2831	-10.9589	-13.3274	-5.50156	-8.75975	-5.23512	-9.01097	1.29975								-82.5818	-3.88519	-3.46388	-3.20366	-1.61874	-1.80024	-1.59372	-2.59424	0.42337								-82.5818	-29.5302	-33.5627	-26.3937	-27.4649	-22.9215	-12.52	-25.3988	2.94944
	-82.5636	-10.2167	-11.0459	-13.2857	-5.46583	-8.72645	-5.34124	-9.01365	1.29079								-82.5636	-3.88519	-3.58908	-3.01954	-1.61874	-1.76562	-1.4645	-2.55711	0.43755								-82.5636	-29.4578	-33.4634	-26.4371	-27.4268	-22.7575	-12.52	-25.3438	2.94123
	-82.5455	-10.2499	-11.0459	-13.2857	-5.43011	-8.55991	-5.23512	-8.96778	1.30667								-82.5455	-3.88519	-3.67254	-2.98271	-1.72911	-1.80024	-1.4645	-2.58905	0.43341								-82.5455	-29.4215	-33.4303	-26.4804	-27.4649	-22.8395	-12.5556	-25.3654	2.9304
	-82.5273	-10.3163	-11.0894	-13.2857	-5.35866	-8.55991	-5.19975	-8.96828	1.32104								-82.5273	-3.80164	-3.63081	-3.01954	-1.72911	-1.76562	-1.50757	-2.57572	0.42139								-82.5273	-29.3853	-33.4965	-26.5238	-27.6551	-22.7985	-12.5912	-25.4084	2.93609
	-82.5091	-10.3826	-11.0459	-13.2857	-5.35866	-8.65983	-5.30587	-9.00643	1.31004								-82.5091	-3.75987	-3.54734	-3.16683	-1.69232	-1.9041	-1.50757	-2.59634	0.41091								-82.5091	-29.4215	-33.4965	-26.4371	-27.8072	-22.8805	-12.4845	-25.4212	2.95383
	-82.4909	-10.3494	-11.0459	-13.1608	-5.35866	-8.59322	-5.23512	-8.95719	1.30265								-82.4909	-3.80164	-3.50561	-3.09318	-1.61874	-1.86948	-1.50757	-2.56604	0.41594								-82.4909	-29.4215	-33.4634	-26.3504	-27.8072	-22.8395	-12.4489	-25.3885	2.95621
	-82.4727	-10.4158	-10.9589	-13.2024	-5.32294	-8.59322	-5.23512	-8.95473	1.30831								-82.4727	-3.84342	-3.46388	-3.09318	-1.69232	-1.93872	-1.59372	-2.60421	0.40039								-82.4727	-29.4578	-33.5296	-26.4371	-27.579	-22.7985	-12.4133	-25.3692	2.96533
	-82.4545	-10.4158	-11.0024	-13.3274	-5.35866	-8.65983	-5.30587	-9.01165	1.31353								-82.4545	-4.01052	-3.42214	-3.05636	-1.65553	-1.97334	-1.59372	-2.6186	0.41509								-82.4545	-29.494	-33.3972	-26.5238	-27.4268	-22.7575	-12.3422	-25.3236	2.9639
	-82.4364	-10.4489	-10.9589	-13.2857	-5.43011	-8.75975	-5.30587	-9.03155	1.3006								-82.4364	-3.88519	-3.46388	-3.16683	-1.69232	-1.97334	-1.59372	-2.62921	0.40593								-82.4364	-29.4215	-33.331	-26.5238	-27.3508	-22.7165	-12.3778	-25.2869	2.9487
	-82.4182	-10.4489	-11.0024	-13.3274	-5.35866	-8.79306	-5.19975	-9.0217	1.32384								-82.4182	-3.88519	-3.42214	-3.13001	-1.72911	-1.86948	-1.59372	-2.60494	0.40469								-82.4182	-29.349	-33.3641	-26.4371	-27.3888	-22.7165	-12.2711	-25.2544	2.96365
	-82.4	-10.3494	-11.1329	-13.2024	-5.53728	-8.69314	-5.34124	-9.04273	1.2844								-82.4	-3.88519	-3.46388	-3.13001	-1.69232	-1.76562	-1.4645	-2.56692	0.42746								-82.4	-29.349	-33.331	-26.4371	-27.4268	-22.7985	-12.3066	-25.2749	2.95404
	-82.3818	-10.3163	-11.0894	-13.1608	-5.43011	-8.59322	-5.19975	-8.96492	1.3007								-82.3818	-3.84342	-3.50561	-3.05636	-1.61874	-1.731	-1.50757	-2.54378	0.42689								-82.3818	-29.3128	-33.3972	-26.4371	-27.4268	-22.9215	-12.3778	-25.3122	2.94463
	-82.3636	-10.3494	-11.1329	-13.2857	-5.46583	-8.5266	-5.27049	-9.00516	1.30845								-82.3636	-3.84342	-3.50561	-3.01954	-1.65553	-1.731	-1.37835	-2.52224	0.4338								-82.3636	-29.3853	-33.5296	-26.4804	-27.4268	-22.9215	-12.3778	-25.3536	2.96062
	-82.3454	-10.4489	-11.2199	-13.2857	-5.50156	-8.55991	-5.23512	-9.04185	1.31645								-82.3454	-3.80164	-3.54734	-2.94589	-1.61874	-1.62714	-1.37835	-2.48652	0.43915								-82.3454	-29.5302	-33.5296	-26.3937	-27.3508	-22.7575	-12.3778	-25.3233	2.96911
	-82.3273	-10.3826	-11.1329	-13.2857	-5.35866	-8.62652	-5.19975	-8.99769	1.325								-82.3273	-3.80164	-3.63081	-3.09318	-1.72911	-1.66176	-1.37835	-2.54914	0.44217								-82.3273	-29.4578	-33.4303	-26.4804	-27.3508	-22.8395	-12.4489	-25.3346	2.94497
	-82.3091	-10.3826	-11.1329	-13.2024	-5.25149	-8.65983	-5.129	-8.95971	1.33245								-82.3091	-3.80164	-3.58908	-3.20366	-1.69232	-1.69638	-1.42143	-2.56742	0.44006								-82.3091	-29.4578	-33.4303	-26.5238	-27.3127	-22.7985	-12.4845	-25.3346	2.94067
	-82.2909	-10.2831	-11.2634	-13.0358	-5.28721	-8.72645	-5.23512	-8.97184	1.30494								-82.2909	-3.80164	-3.54734	-3.24048	-1.69232	-1.731	-1.59372	-2.60108	0.42203								-82.2909	-29.4215	-33.4303	-26.3937	-27.2366	-22.6345	-12.52	-25.2728	2.93521
	-82.2727	-10.3163	-11.0894	-13.0358	-5.25149	-8.69314	-5.23512	-8.93687	1.29977								-82.2727	-3.71809	-3.54734	-3.24048	-1.65553	-1.80024	-1.63679	-2.59975	0.40895								-82.2727	-29.349	-33.3641	-26.3504	-27.2366	-22.5525	-12.4845	-25.2229	2.93275
	-82.2545	-10.4158	-11.0024	-12.9942	-5.21576	-8.65983	-5.23512	-8.92052	1.29795								-82.2545	-3.88519	-3.54734	-3.13001	-1.72911	-1.80024	-1.59372	-2.61427	0.41791								-82.2545	-29.4578	-33.4634	-26.3937	-27.4268	-22.7165	-12.4845	-25.3238	2.94707
	-82.2364	-10.2831	-11.0024	-12.9942	-5.21576	-8.59322	-5.34124	-8.90499	1.28359								-82.2364	-3.80164	-3.63081	-3.09318	-1.7659	-1.76562	-1.50757	-2.59412	0.4217								-82.2364	-29.3853	-33.5627	-26.4371	-27.3888	-22.7985	-12.4133	-25.331	2.9605
	-82.2182	-10.1504	-10.872	-12.8692	-5.32294	-8.69314	-5.27049	-8.86303	1.25446								-82.2182	-3.80164	-3.63081	-3.13001	-1.80269	-1.731	-1.4645	-2.59344	0.4269								-82.2182	-29.349	-33.5958	-26.3937	-27.5029	-22.7165	-12.5556	-25.3523	2.94586
	-82.2	-10.0177	-10.872	-12.9525	-5.32294	-8.75975	-5.27049	-8.8659	1.25887								-82.2	-3.84342	-3.67254	-3.05636	-1.80269	-1.731	-1.33528	-2.57355	0.44313								-82.2	-29.3128	-33.6289	-26.3504	-27.617	-22.6345	-12.52	-25.3439	2.95729
	-82.1818	-9.98456	-11.0024	-12.9942	-5.35866	-8.79306	-5.23512	-8.89467	1.26941								-82.1818	-3.84342	-3.63081	-2.94589	-1.7659	-1.83486	-1.50757	-2.58808	0.41641								-82.1818	-29.2403	-33.6289	-26.3504	-27.5409	-22.5525	-12.52	-25.3055	2.95465
	-82.1636	-10.1836	-11.0459	-12.9525	-5.35866	-8.75975	-5.23512	-8.92259	1.27364								-82.1636	-3.67631	-3.54734	-3.01954	-1.65553	-1.9041	-1.50757	-2.55173	0.39948								-82.1636	-29.3128	-33.6289	-26.3504	-27.579	-22.6345	-12.4845	-25.3317	2.96146
	-82.1454	-10.3494	-10.9589	-13.0358	-5.35866	-8.72645	-5.23512	-8.94407	1.28369								-82.1454	-3.59276	-3.54734	-3.05636	-1.61874	-2.04258	-1.4645	-2.55371	0.39334								-82.1454	-29.349	-33.7282	-26.3937	-27.5029	-22.6755	-12.3066	-25.326	2.9955
	-82.1273	-10.2499	-11.0024	-12.9942	-5.32294	-8.75975	-5.23512	-8.92739	1.28123								-82.1273	-3.59276	-3.58908	-3.13001	-1.54516	-1.86948	-1.42143	-2.52465	0.41817								-82.1273	-29.3853	-33.6951	-26.3937	-27.4268	-22.5935	-12.2355	-25.2883	3.00496
	-82.1091	-10.1172	-11.0024	-13.0775	-5.32294	-8.69314	-5.19975	-8.90216	1.28948								-82.1091	-3.71809	-3.63081	-3.31413	-1.58195	-1.76562	-1.4645	-2.57918	0.44129								-82.1091	-29.494	-33.6289	-26.3071	-27.4268	-22.6345	-12.2355	-25.2878	3.00158
	-82.0909	-10.1172	-10.9589	-12.9942	-5.28721	-8.75975	-4.98751	-8.85081	1.3019								-82.0909	-3.71809	-3.50561	-3.31413	-1.54516	-1.62714	-1.4645	-2.5291	0.44342								-82.0909	-29.5302	-33.6289	-26.3937	-27.3508	-22.6345	-12.2355	-25.2956	3.00252
	-82.0727	-10.0509	-10.9154	-13.0775	-5.35866	-8.75975	-5.16438	-8.88777	1.28261								-82.0727	-3.84342	-3.54734	-3.2773	-1.65553	-1.66176	-1.33528	-2.55344	0.45684								-82.0727	-29.4578	-33.5958	-26.4371	-27.4268	-22.5115	-12.3778	-25.3011	2.98152
	-82.0545	-10.0509	-11.0024	-13.1191	-5.39439	-8.75975	-5.129	-8.90926	1.29196								-82.0545	-3.67631	-3.67254	-3.2773	-1.61874	-1.731	-1.37835	-2.55904	0.44602								-82.0545	-29.494	-33.5627	-26.3071	-27.3888	-22.5935	-12.52	-25.311	2.95461
	-82.0364	-10.1836	-11.0459	-13.2024	-5.32294	-8.62652	-5.09363	-8.9125	1.31809								-82.0364	-3.84342	-3.71428	-3.20366	-1.7659	-1.76562	-1.37835	-2.61187	0.44854								-82.0364	-29.3853	-33.6951	-26.3504	-27.3888	-22.5935	-12.5556	-25.3281	2.95733
	-82.0182	-10.2167	-11.1329	-13.2441	-5.32294	-8.69314	-5.09363	-8.95057	1.32793								-82.0182	-3.80164	-3.63081	-3.24048	-1.72911	-1.80024	-1.29221	-2.58241	0.44808								-82.0182	-29.3128	-33.662	-26.3504	-27.3888	-22.5935	-12.4489	-25.2927	2.9663
	-82	-10.2831	-11.0894	-13.2024	-5.28721	-8.72645	-5.19975	-8.96472	1.31613								-82	-3.71809	-3.54734	-3.24048	-1.65553	-1.80024	-1.29221	-2.54231	0.43893								-82	-29.349	-33.6289	-26.3937	-27.3508	-22.5525	-12.4133	-25.2814	2.97086
	-81.9818	-10.2831	-11.0459	-13.2024	-5.28721	-8.79306	-5.19975	-8.96857	1.31347								-81.9818	-3.71809	-3.54734	-3.20366	-1.65553	-1.9041	-1.29221	-2.55349	0.43149								-81.9818	-29.4215	-33.5627	-26.3504	-27.3888	-22.7165	-12.3422	-25.297	2.9738
	-81.9636	-10.2499	-11.0459	-13.2441	-5.39439	-8.79306	-5.19975	-8.98785	1.30696								-81.9636	-3.67631	-3.50561	-3.01954	-1.58195	-1.80024	-1.37835	-2.49367	0.41854								-81.9636	-29.349	-33.5296	-26.3504	-27.4268	-22.6755	-12.3422	-25.2789	2.9695
	-81.9455	-10.2831	-11.1329	-13.1608	-5.39439	-8.72645	-5.19975	-8.98289	1.30413								-81.9455	-3.63454	-3.58908	-3.09318	-1.47158	-1.86948	-1.42143	-2.51321	0.42593								-81.9455	-29.3853	-33.4303	-26.177	-27.4649	-22.6345	-12.3422	-25.239	2.96218
	-81.9273	-10.1836	-11.0459	-13.2441	-5.39439	-8.65983	-5.129	-8.9428	1.3125								-81.9273	-3.59276	-3.58908	-3.05636	-1.50837	-1.80024	-1.33528	-2.48035	0.42884								-81.9273	-29.3853	-33.3641	-26.3071	-27.5029	-22.5935	-12.2355	-25.2314	2.97526
	-81.9091	-10.2167	-11.1329	-13.2024	-5.46583	-8.65983	-5.129	-8.96779	1.30734								-81.9091	-3.59276	-3.54734	-2.98271	-1.69232	-1.69638	-1.42143	-2.48882	0.40763								-81.9091	-29.494	-33.3972	-26.3071	-27.5029	-22.5935	-12.3422	-25.2728	2.96787
	-81.8909	-10.2167	-11.0459	-13.0358	-5.35866	-8.69314	-5.23512	-8.9309	1.28392								-81.8909	-3.46743	-3.67254	-3.13001	-1.61874	-1.69638	-1.50757	-2.51545	0.41286								-81.8909	-29.5664	-33.2648	-26.3504	-27.5029	-22.5525	-12.52	-25.2929	2.93526
	-81.8727	-10.3163	-11.0894	-13.0775	-5.28721	-8.72645	-5.16438	-8.94353	1.30737								-81.8727	-3.55098	-3.58908	-3.16683	-1.61874	-1.59252	-1.59372	-2.51865	0.41452								-81.8727	-29.5664	-33.2979	-26.3937	-27.3888	-22.5935	-12.52	-25.2934	2.93474
	-81.8546	-10.3163	-11.0894	-13.2024	-5.25149	-8.65983	-5.16438	-8.9473	1.3244								-81.8546	-3.71809	-3.67254	-3.13001	-1.61874	-1.62714	-1.72294	-2.58158	0.42261								-81.8546	-29.6027	-33.2648	-26.3504	-27.3888	-22.4294	-12.4845	-25.2534	2.94326
	-81.8364	-10.2831	-10.9589	-13.1191	-5.14432	-8.59322	-5.129	-8.87128	1.32121								-81.8364	-3.71809	-3.71428	-3.16683	-1.58195	-1.69638	-1.63679	-2.58572	0.43176								-81.8364	-29.4215	-33.1655	-26.2204	-27.4268	-22.3064	-12.4133	-25.159	2.939
	-81.8182	-10.2831	-10.872	-12.9942	-5.14432	-8.59322	-5.09363	-8.83007	1.30668								-81.8182	-3.75987	-3.75601	-3.13001	-1.58195	-1.83486	-1.55065	-2.60222	0.43534								-81.8182	-29.349	-33.0993	-26.0904	-27.4268	-22.3884	-12.3778	-25.122	2.93055
	-81.8	-10.0841	-10.9154	-12.9109	-5.18004	-8.69314	-5.16438	-8.82466	1.28261								-81.8	-3.88519	-3.75601	-3.09318	-1.65553	-1.9041	-1.42143	-2.61924	0.44701								-81.8	-29.2403	-33.1986	-26.047	-27.3127	-22.3474	-12.4489	-25.0992	2.92204
	-81.7818	-10.0841	-10.9154	-12.8692	-5.28721	-8.62652	-5.129	-8.81858	1.27183								-81.7818	-3.84342	-3.83948	-3.16683	-1.69232	-1.86948	-1.50757	-2.65318	0.44488								-81.7818	-29.3128	-33.1986	-25.9603	-27.1986	-22.4704	-12.5556	-25.1161	2.90261
	-81.7636	-9.95138	-10.9154	-12.8276	-5.28721	-8.62652	-4.98751	-8.76594	1.27698								-81.7636	-3.80164	-3.75601	-3.05636	-1.80269	-1.80024	-1.50757	-2.62075	0.42641								-81.7636	-29.349	-33.2648	-26.2204	-27.1986	-22.4704	-12.52	-25.1705	2.91844
	-81.7455	-9.85187	-10.9154	-12.9525	-5.39439	-8.65983	-5.02289	-8.79949	1.27422								-81.7455	-3.84342	-3.71428	-3.09318	-1.80269	-1.76562	-1.4645	-2.61395	0.43401								-81.7455	-29.3128	-33.331	-26.177	-27.1606	-22.4294	-12.5912	-25.167	2.9125
	-81.7273	-9.85187	-10.8285	-12.9942	-5.35866	-8.59322	-5.09363	-8.78667	1.27062								-81.7273	-3.80164	-3.88121	-3.20366	-1.72911	-1.76562	-1.4645	-2.64096	0.45401								-81.7273	-29.2766	-33.2648	-26.2637	-27.1606	-22.3884	-12.52	-25.1457	2.91721
	-81.7091	-10.0841	-10.7415	-13.0358	-5.28721	-8.5266	-5.02289	-8.78302	1.29151								-81.7091	-3.84342	-3.79774	-3.20366	-1.72911	-1.9041	-1.4645	-2.65709	0.44188								-81.7091	-29.2041	-33.2317	-26.3071	-27.2366	-22.3884	-12.4133	-25.1302	2.92854
	-81.6909	-10.1172	-10.8285	-13.0775	-5.25149	-8.55991	-5.16438	-8.83316	1.29109								-81.6909	-4.01052	-3.75601	-3.01954	-1.69232	-1.83486	-1.37835	-2.61527	0.46196								-81.6909	-29.2041	-33.0993	-26.2637	-27.2366	-22.2654	-12.3778	-25.0745	2.92483
	-81.6727	-10.2499	-10.872	-12.9942	-5.25149	-8.5266	-5.19975	-8.84898	1.28583								-81.6727	-4.09408	-3.67254	-3.01954	-1.69232	-1.80024	-1.4645	-2.62387	0.45855								-81.6727	-29.2041	-32.9669	-26.2204	-27.3127	-22.3064	-12.3422	-25.0588	2.91799
	-81.6546	-10.3163	-10.9154	-12.9942	-5.28721	-8.55991	-5.09363	-8.86111	1.29714								-81.6546	-4.17763	-3.50561	-3.05636	-1.69232	-1.66176	-1.59372	-2.61457	0.45581								-81.6546	-29.3853	-32.9669	-26.2637	-27.3508	-22.3474	-12.3422	-25.1094	2.92694
	-81.6364	-10.3494	-11.0024	-12.9525	-5.28721	-8.55991	-5.09363	-8.87419	1.29867								-81.6364	-4.17763	-3.46388	-3.05636	-1.65553	-1.59252	-1.59372	-2.58994	0.46052								-81.6364	-29.5302	-33	-26.1337	-27.4649	-22.3064	-12.4489	-25.1474	2.92426
	-81.6182	-10.3163	-10.9154	-12.9942	-5.21576	-8.55991	-5.129	-8.85509	1.30035								-81.6182	-4.09408	-3.42214	-3.09318	-1.69232	-1.5579	-1.55065	-2.56838	0.45301								-81.6182	-29.5664	-33.0331	-26.0037	-27.5409	-22.3064	-12.4133	-25.144	2.93486
	-81.6	-10.4158	-10.785	-13.0358	-5.18004	-8.5266	-5.09363	-8.83948	1.30894								-81.6	-3.92697	-3.38041	-3.16683	-1.72911	-1.59252	-1.37835	-2.52903	0.44448								-81.6	-29.4578	-33.0331	-26.177	-27.4268	-22.3884	-12.4489	-25.1553	2.92052
	-81.5818	-10.3826	-10.9154	-13.2024	-5.25149	-8.55991	-5.09363	-8.90092	1.32523								-81.5818	-4.01052	-3.33868	-3.13001	-1.72911	-1.66176	-1.37835	-2.54141	0.44447								-81.5818	-29.349	-33	-26.177	-27.3127	-22.1424	-12.4845	-25.0776	2.91214
	-81.5636	-10.3826	-10.9154	-13.1608	-5.28721	-8.59322	-5.09363	-8.90548	1.31718								-81.5636	-4.01052	-3.42214	-3.20366	-1.69232	-1.66176	-1.37835	-2.56146	0.45525								-81.5636	-29.2403	-32.9669	-26.1337	-27.3127	-22.1424	-12.5556	-25.0586	2.89306
	-81.5455	-10.2831	-10.9589	-13.0775	-5.21576	-8.5266	-5.05826	-8.85335	1.31735								-81.5455	-4.13585	-3.33868	-3.2773	-1.65553	-1.66176	-1.50757	-2.59612	0.45931								-81.5455	-29.349	-32.9338	-26.1337	-27.1986	-22.1424	-12.4845	-25.0403	2.90272
	-81.5273	-10.2499	-11.0894	-13.1608	-5.21576	-8.55991	-5.129	-8.90079	1.32514								-81.5273	-4.0523	-3.29694	-3.20366	-1.65553	-1.59252	-1.55065	-2.5586	0.44562								-81.5273	-29.3853	-32.9338	-26.0037	-27.3127	-22.0604	-12.4489	-25.0241	2.91376
	-81.5091	-10.2831	-11.1329	-12.9942	-5.18004	-8.45999	-5.19975	-8.87499	1.3087								-81.5091	-3.80164	-3.29694	-3.24048	-1.72911	-1.62714	-1.50757	-2.53381	0.41681								-81.5091	-29.3128	-32.9669	-26.0904	-27.2747	-22.1424	-12.4133	-25.0334	2.91558
	-81.4909	-10.3826	-11.1764	-12.9942	-5.18004	-8.45999	-5.129	-8.88703	1.32153								-81.4909	-3.80164	-3.42214	-3.20366	-1.69232	-1.66176	-1.55065	-2.55536	0.41943								-81.4909	-29.4578	-32.9338	-26.2204	-27.2747	-22.1424	-12.3422	-25.0619	2.93169
	-81.4727	-10.3826	-11.0459	-13.0358	-5.28721	-8.42668	-5.05826	-8.87275	1.31579								-81.4727	-3.88519	-3.50561	-3.01954	-1.69232	-1.69638	-1.59372	-2.56546	0.42007								-81.4727	-29.3853	-32.9669	-26.2204	-27.1986	-22.1424	-12.3422	-25.0426	2.92917
	-81.4545	-10.3494	-11.0024	-12.9942	-5.32294	-8.4933	-5.02289	-8.86419	1.30727								-81.4545	-3.88519	-3.46388	-3.05636	-1.80269	-1.80024	-1.63679	-2.60753	0.40038								-81.4545	-29.3853	-33	-26.177	-27.1986	-22.1834	-12.4133	-25.0596	2.91997
	-81.4364	-10.3494	-10.9589	-13.0358	-5.28721	-8.5266	-5.05826	-8.86938	1.30882								-81.4364	-3.96875	-3.54734	-3.13001	-1.7659	-1.83486	-1.55065	-2.63292	0.42535								-81.4364	-29.4215	-33.0662	-26.0904	-27.1606	-22.1424	-12.3778	-25.0431	2.93227
	-81.4182	-10.2831	-10.872	-13.0358	-5.18004	-8.62652	-5.02289	-8.83672	1.31438								-81.4182	-4.01052	-3.58908	-3.16683	-1.87627	-1.76562	-1.55065	-2.65983	0.43162								-81.4182	-29.349	-33.0993	-25.917	-27.0845	-22.1424	-12.4133	-25.0009	2.92284
	-81.4	-10.2831	-11.0459	-12.9942	-5.21576	-8.59322	-4.95214	-8.84738	1.32309								-81.4	-4.01052	-3.79774	-3.16683	-1.83948	-1.731	-1.4645	-2.66835	0.45972								-81.4	-29.2766	-33.0993	-25.9603	-27.0845	-21.8964	-12.4489	-24.961	2.92295
	-81.3818	-10.2831	-10.9589	-12.8276	-5.25149	-8.4933	-5.02289	-8.80621	1.29144								-81.3818	-4.0523	-3.83948	-3.20366	-1.7659	-1.731	-1.37835	-2.66178	0.48063								-81.3818	-29.2041	-33.0662	-26.047	-27.1225	-21.8554	-12.3422	-24.9396	2.935
	-81.3636	-10.1836	-11.0459	-12.9109	-5.32294	-8.39337	-5.02289	-8.81326	1.29587								-81.3636	-4.13585	-3.83948	-3.20366	-1.69232	-1.66176	-1.42143	-2.65908	0.49436								-81.3636	-29.2041	-33.0662	-26.0904	-27.1606	-21.6094	-12.3422	-24.9121	2.94542
	-81.3454	-10.1836	-11.0024	-12.7859	-5.28721	-8.39337	-5.129	-8.79692	1.27324								-81.3454	-4.13585	-3.88121	-3.24048	-1.65553	-1.62714	-1.50757	-2.67463	0.49696								-81.3454	-29.1679	-33.1324	-26.1337	-27.1225	-21.4043	-12.2711	-24.872	2.96735
	-81.3273	-10.1836	-11.0024	-12.7859	-5.28721	-8.39337	-5.16438	-8.80282	1.26985								-81.3273	-4.13585	-3.88121	-3.20366	-1.65553	-1.69638	-1.50757	-2.68003	0.49086								-81.3273	-29.2041	-33.0993	-26.0904	-27.1606	-21.3633	-12.2355	-24.8589	2.97304
	-81.3091	-10.2499	-10.9589	-12.9525	-5.32294	-8.39337	-5.16438	-8.84035	1.28413								-81.3091	-4.01052	-3.88121	-3.13001	-1.72911	-1.66176	-1.50757	-2.65336	0.47353								-81.3091	-29.2041	-33.1324	-26.047	-27.1225	-21.4453	-12.3422	-24.8823	2.95626
	-81.2909	-10.2499	-10.872	-12.9525	-5.21576	-8.42668	-5.09363	-8.80175	1.29566								-81.2909	-3.92697	-3.79774	-3.16683	-1.80269	-1.69638	-1.42143	-2.63534	0.46009								-81.2909	-29.3128	-33.2317	-26.0904	-27.1986	-21.4453	-12.3422	-24.9368	2.9733
	-81.2727	-10.3494	-10.6545	-12.9942	-5.14432	-8.4933	-5.09363	-8.78823	1.29905								-81.2727	-3.88519	-3.67254	-3.20366	-1.83948	-1.731	-1.42143	-2.62555	0.44291								-81.2727	-29.2041	-33.1655	-26.0904	-27.1986	-21.5683	-12.2711	-24.9163	2.96723
	-81.2545	-10.2831	-10.611	-13.0358	-5.07287	-8.45999	-5.129	-8.7653	1.30253								-81.2545	-3.75987	-3.63081	-3.20366	-1.83948	-1.80024	-1.37835	-2.60207	0.4275								-81.2545	-29.1679	-33.1655	-26.047	-27.1606	-21.6914	-12.3066	-24.9232	2.95435
	-81.2364	-10.2499	-10.7415	-12.9525	-5.14432	-8.5266	-5.129	-8.79065	1.29138								-81.2364	-3.84342	-3.75601	-3.20366	-1.80269	-1.76562	-1.37835	-2.62496	0.44972								-81.2364	-29.023	-33.1986	-26.047	-27.1606	-21.7324	-12.3422	-24.9173	2.94405
	-81.2182	-10.2499	-10.8285	-12.8692	-5.10859	-8.4933	-5.09363	-8.77386	1.29395								-81.2182	-3.92697	-3.67254	-3.24048	-1.7659	-1.731	-1.33528	-2.61203	0.46083								-81.2182	-29.0592	-33.1986	-26.0037	-27.3127	-21.8554	-12.3066	-24.956	2.94985
	-81.2	-10.2167	-10.8285	-12.9525	-5.18004	-8.55991	-5.09363	-8.80522	1.2944								-81.2	-4.0523	-3.75601	-3.16683	-1.83948	-1.731	-1.37835	-2.654	0.46816								-81.2	-29.023	-33.1655	-26.0904	-27.3127	-21.8964	-12.3066	-24.9658	2.94474
	-81.1818	-10.1504	-10.9154	-12.9109	-5.28721	-8.62652	-5.09363	-8.83068	1.28192								-81.1818	-4.21941	-3.71428	-3.09318	-1.83948	-1.62714	-1.42143	-2.65249	0.48321								-81.1818	-29.1317	-33.1324	-26.177	-27.2366	-21.8554	-12.3066	-24.9733	2.94732
	-81.1636	-10.1836	-10.872	-12.9109	-5.14432	-8.5266	-5.09363	-8.7885	1.29463								-81.1636	-4.30296	-3.58908	-3.05636	-1.83948	-1.62714	-1.37835	-2.63223	0.4864								-81.1636	-29.1679	-33.1324	-26.0904	-27.2366	-22.0194	-12.2711	-24.9863	2.94736
	-81.1454	-10.1172	-10.9154	-13.0358	-5.25149	-8.4933	-5.05826	-8.81193	1.30177								-81.1454	-4.21941	-3.67254	-3.05636	-1.91306	-1.62714	-1.4645	-2.65883	0.47145								-81.1454	-29.2041	-33.1655	-26.0037	-27.2747	-21.8144	-12.3778	-24.9734	2.9439
	-81.1273	-10.1836	-10.9589	-12.9942	-5.21576	-8.4933	-5.02289	-8.81144	1.3086								-81.1273	-4.09408	-3.88121	-3.05636	-1.80269	-1.66176	-1.4645	-2.6601	0.47839								-81.1273	-29.2403	-33.0993	-25.917	-27.2747	-21.7324	-12.3778	-24.9402	2.94149
	-81.1091	-10.1836	-11.0024	-12.9525	-5.18004	-8.55991	-5.09363	-8.82869	1.30259								-81.1091	-4.0523	-3.79774	-3.16683	-1.7659	-1.66176	-1.55065	-2.66586	0.46605								-81.1091	-29.1679	-33.0662	-26.0037	-27.2747	-21.8554	-12.3066	-24.9457	2.94171
	-81.0909	-10.1504	-10.9154	-12.9109	-5.18004	-8.59322	-5.129	-8.81317	1.28867								-81.0909	-4.0523	-3.88121	-3.13001	-1.7659	-1.69638	-1.55065	-2.67941	0.4693								-81.0909	-29.2766	-33.0331	-25.917	-27.2366	-21.7324	-12.3066	-24.9171	2.94631
	-81.0727	-10.0509	-10.9154	-12.9109	-5.25149	-8.4933	-5.05826	-8.78004	1.28612								-81.0727	-3.96875	-3.92294	-3.09318	-1.65553	-1.76562	-1.33528	-2.62355	0.48481								-81.0727	-29.3128	-32.9338	-25.8303	-27.1225	-21.6504	-12.3422	-24.8653	2.93298
	-81.0545	-10.1836	-10.872	-12.8692	-5.10859	-8.4933	-5.05826	-8.76415	1.29717								-81.0545	-4.0523	-3.83948	-3.13001	-1.69232	-1.80024	-1.29221	-2.63443	0.48625								-81.0545	-29.2766	-32.8345	-25.787	-27.1225	-21.7324	-12.4489	-24.867	2.90342
	-81.0364	-10.1172	-10.8285	-13.0358	-5.07287	-8.5266	-5.05826	-8.77321	1.31345								-81.0364	-3.96875	-3.83948	-3.09318	-1.72911	-1.731	-1.37835	-2.62331	0.47102								-81.0364	-29.2766	-32.8676	-25.6136	-27.1225	-21.7324	-12.3778	-24.8317	2.9149
	-81.0182	-10.0177	-10.9154	-12.9942	-5.10859	-8.45999	-5.02289	-8.75314	1.31078								-81.0182	-3.88519	-3.83948	-3.01954	-1.83948	-1.69638	-1.37835	-2.60974	0.45647								-81.0182	-29.1317	-32.9338	-25.787	-27.1606	-21.7324	-12.3066	-24.842	2.92662
	-81	-9.95138	-10.785	-12.9525	-5.03714	-8.4933	-5.19975	-8.73651	1.28712								-81	-3.96875	-3.83948	-3.01954	-1.83948	-1.66176	-1.37835	-2.61789	0.46673								-81	-29.023	-32.9669	-25.787	-27.1606	-21.8144	-12.2355	-24.8312	2.93174
	-80.9818	-9.88504	-10.872	-12.9525	-5.18004	-8.55991	-5.19975	-8.77487	1.27585								-80.9818	-3.92697	-3.75601	-2.98271	-1.7659	-1.69638	-1.33528	-2.57721	0.46016								-80.9818	-28.9867	-33.0662	-25.8303	-27.0845	-21.7324	-12.1999	-24.8167	2.94568
	-80.9636	-9.98456	-10.8285	-12.9109	-5.21576	-8.55991	-5.16438	-8.77733	1.27196								-80.9636	-3.88519	-3.67254	-3.01954	-1.69232	-1.69638	-1.24913	-2.53585	0.46255								-80.9636	-29.0592	-33.1655	-25.8303	-27.0464	-21.6914	-12.1644	-24.8262	2.96395
	-80.9455	-10.0509	-10.698	-12.8692	-5.35866	-8.5266	-5.09363	-8.76617	1.25663								-80.9455	-3.92697	-3.50561	-3.13001	-1.7659	-1.76562	-1.20606	-2.55003	0.45394								-80.9455	-29.1679	-33.2317	-25.917	-27.0464	-21.7324	-12.1999	-24.8825	2.96984
	-80.9273	-9.95138	-10.698	-12.9109	-5.39439	-8.5266	-5.129	-8.76838	1.25127								-80.9273	-4.09408	-3.58908	-3.13001	-1.83948	-1.76562	-1.33528	-2.62559	0.46049								-80.9273	-29.2041	-33.2648	-25.787	-27.0845	-21.7734	-12.1999	-24.8856	2.97277
	-80.9091	-9.95138	-10.698	-13.0358	-5.46583	-8.4933	-5.129	-8.79556	1.25906								-80.9091	-4.17763	-3.58908	-3.13001	-1.80269	-1.76562	-1.37835	-2.64056	0.46771								-80.9091	-29.2403	-33.1655	-25.917	-27.0084	-21.7734	-12.3066	-24.9019	2.94961
	-80.8909	-9.91821	-10.611	-12.8276	-5.39439	-8.4933	-5.19975	-8.74071	1.22997								-80.8909	-4.26118	-3.63081	-3.05636	-1.80269	-1.83486	-1.42143	-2.66789	0.4695								-80.8909	-29.1679	-33.1324	-25.917	-27.0084	-21.8554	-12.3066	-24.898	2.94013
	-80.8727	-9.85187	-10.611	-12.8276	-5.39439	-8.4933	-5.129	-8.71786	1.23472								-80.8727	-4.30296	-3.63081	-2.98271	-1.69232	-1.83486	-1.42143	-2.64418	0.47944								-80.8727	-29.2041	-33.1655	-25.917	-27.1225	-21.8964	-12.2711	-24.9294	2.95141
	-80.8546	-9.98456	-10.7415	-12.8692	-5.39439	-8.45999	-5.09363	-8.75721	1.25394								-80.8546	-4.21941	-3.75601	-3.01954	-1.7659	-1.80024	-1.33528	-2.6494	0.48494								-80.8546	-29.2766	-33.0993	-25.9603	-27.1225	-21.8144	-12.3066	-24.93	2.94707
	-80.8364	-10.0509	-10.698	-12.8692	-5.21576	-8.45999	-5.09363	-8.73125	1.27013								-80.8364	-4.17763	-3.54734	-3.01954	-1.7659	-1.76562	-1.33528	-2.60188	0.4674								-80.8364	-29.2041	-33.0662	-25.8737	-27.0464	-21.8144	-12.3066	-24.8852	2.93758
	-80.8182	-10.0841	-10.7415	-12.8692	-5.18004	-8.45999	-5.05826	-8.73218	1.28023								-80.8182	-4.01052	-3.50561	-3.09318	-1.7659	-1.69638	-1.42143	-2.58217	0.44543								-80.8182	-29.1679	-33.0662	-25.8737	-27.0464	-21.7734	-12.3066	-24.8724	2.93724
	-80.8	-10.0841	-10.6545	-12.8692	-5.25149	-8.39337	-5.05826	-8.71849	1.26971								-80.8	-3.96875	-3.46388	-3.01954	-1.7659	-1.731	-1.4645	-2.56893	0.42935								-80.8	-29.1317	-33.0331	-25.787	-27.0084	-21.8144	-12.2711	-24.8409	2.93415
	-80.7818	-10.1172	-10.6545	-12.8692	-5.21576	-8.39337	-5.05826	-8.71806	1.27417								-80.7818	-4.13585	-3.46388	-3.05636	-1.83948	-1.69638	-1.42143	-2.60223	0.45083								-80.7818	-29.1317	-32.9338	-25.787	-27.0845	-21.8554	-12.1999	-24.832	2.93565
	-80.7636	-10.0509	-10.611	-12.8276	-5.21576	-8.29345	-5.05826	-8.67617	1.26594								-80.7636	-4.13585	-3.42214	-3.01954	-1.80269	-1.66176	-1.42143	-2.57723	0.45139								-80.7636	-29.0954	-32.9669	-25.8737	-27.0464	-21.7734	-12.1644	-24.82	2.94486
	-80.7455	-9.91821	-10.5675	-12.7859	-5.18004	-8.45999	-5.129	-8.67345	1.24983								-80.7455	-4.01052	-3.50561	-2.98271	-1.7659	-1.76562	-1.42143	-2.5753	0.43717								-80.7455	-29.2403	-32.9338	-26.0037	-26.9703	-21.7734	-12.0932	-24.8358	2.95889
	-80.7273	-9.88504	-10.7415	-12.8276	-5.14432	-8.36007	-5.16438	-8.68715	1.26316								-80.7273	-4.13585	-3.50561	-3.05636	-1.80269	-1.80024	-1.29221	-2.59883	0.4609								-80.7273	-29.2766	-33	-25.917	-26.8943	-21.7734	-12.1999	-24.8435	2.94859
	-80.7091	-9.85187	-10.785	-12.8276	-5.07287	-8.32676	-5.16438	-8.67141	1.27151								-80.7091	-4.09408	-3.54734	-2.90907	-1.72911	-1.80024	-1.20606	-2.54765	0.46726								-80.7091	-29.2041	-32.9669	-25.8737	-26.9703	-21.6914	-12.2711	-24.8296	2.93593
	-80.6909	-9.88504	-10.9154	-12.7026	-5.10859	-8.26015	-5.09363	-8.66092	1.27046								-80.6909	-4.09408	-3.50561	-2.87224	-1.72911	-1.731	-1.29221	-2.53737	0.45924								-80.6909	-29.2403	-33	-25.8737	-26.8943	-21.6504	-12.3778	-24.8394	2.92529
	-80.6727	-9.88504	-10.7415	-12.5777	-5.21576	-8.32676	-5.09363	-8.64006	1.23656								-80.6727	-4.13585	-3.42214	-2.83542	-1.80269	-1.76562	-1.42143	-2.56386	0.43982								-80.6727	-29.1317	-32.9338	-25.7436	-26.9323	-21.7734	-12.3066	-24.8036	2.91893
	-80.6546	-9.75236	-10.7415	-12.7026	-5.21576	-8.39337	-5.09363	-8.64988	1.24527								-80.6546	-4.13585	-3.54734	-2.94589	-1.83948	-1.731	-1.37835	-2.59632	0.45467								-80.6546	-29.0592	-32.9338	-25.787	-26.8562	-21.7734	-12.1999	-24.7682	2.92927
	-80.6364	-9.78553	-10.611	-12.7026	-5.21576	-8.39337	-5.09363	-8.63366	1.23915								-80.6364	-4.17763	-3.67254	-3.01954	-1.7659	-1.69638	-1.42143	-2.62557	0.47303								-80.6364	-29.0954	-32.9007	-25.8737	-26.7801	-21.7734	-12.1999	-24.7705	2.92725
	-80.6182	-9.91821	-10.5675	-12.536	-5.14432	-8.39337	-5.09363	-8.60885	1.22991								-80.6182	-4.30296	-3.71428	-3.16683	-1.65553	-1.69638	-1.37835	-2.65239	0.50489								-80.6182	-29.1679	-32.9007	-25.787	-26.7801	-21.7734	-12.2355	-24.7741	2.92472
	-80.6	-9.85187	-10.6545	-12.661	-5.14432	-8.36007	-5.09363	-8.62757	1.24592								-80.6	-4.21941	-3.88121	-3.13001	-1.72911	-1.62714	-1.42143	-2.66805	0.50369								-80.6	-29.1317	-32.8676	-25.7436	-26.7041	-21.7734	-12.2355	-24.7426	2.91761
	-80.5818	-9.91821	-10.611	-12.6194	-5.10859	-8.32676	-5.09363	-8.61293	1.24493								-80.5818	-4.13585	-3.79774	-2.94589	-1.65553	-1.66176	-1.55065	-2.62457	0.4755								-80.5818	-29.1317	-32.8345	-25.7436	-26.628	-21.7734	-12.1999	-24.7185	2.91794
	-80.5636	-9.98456	-10.698	-12.7026	-5.10859	-8.29345	-5.129	-8.65271	1.25785								-80.5636	-4.13585	-3.67254	-2.94589	-1.65553	-1.66176	-1.59372	-2.61088	0.46235								-80.5636	-29.023	-32.8014	-25.787	-26.7421	-22.0194	-12.2355	-24.7681	2.8994
	-80.5455	-9.91821	-10.6545	-12.8692	-5.07287	-8.26015	-5.02289	-8.63298	1.28492								-80.5455	-4.01052	-3.63081	-3.09318	-1.72911	-1.731	-1.4645	-2.60985	0.45084								-80.5455	-29.023	-32.8014	-25.8303	-26.9323	-21.9784	-12.1999	-24.7942	2.91083
	-80.5273	-9.85187	-10.872	-12.9942	-5.00142	-8.29345	-5.05826	-8.67852	1.31134								-80.5273	-3.88519	-3.54734	-3.24048	-1.69232	-1.80024	-1.4645	-2.60501	0.43635								-80.5273	-29.1317	-32.8676	-25.8737	-27.0084	-21.8554	-12.0932	-24.805	2.94399
	-80.5091	-9.8187	-10.8285	-12.9109	-4.92997	-8.32676	-5.09363	-8.6514	1.30202								-80.5091	-3.80164	-3.46388	-3.24048	-1.7659	-1.76562	-1.50757	-2.59085	0.41574								-80.5091	-29.1679	-32.9669	-25.8303	-27.1225	-21.8964	-11.9865	-24.8284	2.97122
	-80.4909	-9.78553	-10.7415	-12.8276	-5.03714	-8.29345	-5.16438	-8.6416	1.27076								-80.4909	-3.71809	-3.46388	-3.16683	-1.83948	-1.731	-1.55065	-2.57832	0.39789								-80.4909	-29.1317	-33.0662	-25.7436	-27.1986	-21.9784	-12.0221	-24.8568	2.97184
	-80.4727	-9.85187	-10.7415	-12.8276	-5.03714	-8.32676	-5.16438	-8.6582	1.2725								-80.4727	-3.80164	-3.42214	-3.01954	-1.83948	-1.69638	-1.55065	-2.55497	0.39916								-80.4727	-29.1317	-33.1655	-25.657	-27.1986	-21.9784	-12.1288	-24.8767	2.9649
	-80.4545	-9.88504	-10.698	-12.7026	-5.14432	-8.32676	-5.16438	-8.65352	1.2475								-80.4545	-3.88519	-3.38041	-3.01954	-1.80269	-1.69638	-1.50757	-2.54863	0.41096								-80.4545	-29.0592	-33.0662	-25.657	-27.2747	-21.9374	-12.1288	-24.8539	2.9556
	-80.4364	-9.85187	-10.872	-12.7443	-5.14432	-8.26015	-5.09363	-8.66104	1.26799								-80.4364	-3.96875	-3.46388	-3.16683	-1.72911	-1.66176	-1.4645	-2.5758	0.44218								-80.4364	-29.023	-33.0662	-25.7003	-27.2366	-21.9374	-12.1288	-24.8487	2.95326
	-80.4182	-9.78553	-10.9589	-12.7026	-5.14432	-8.32676	-5.129	-8.67453	1.2627								-80.4182	-4.17763	-3.46388	-3.24048	-1.72911	-1.66176	-1.55065	-2.63725	0.46105								-80.4182	-29.023	-33.0331	-25.7436	-26.9323	-21.8144	-11.9865	-24.7555	2.96728
	-80.4	-9.75236	-10.8285	-12.4944	-5.18004	-8.29345	-5.05826	-8.60116	1.23551								-80.4	-4.21941	-3.50561	-3.38777	-1.69232	-1.62714	-1.42143	-2.64228	0.4903								-80.4	-29.0954	-32.9007	-25.7003	-26.9323	-21.6504	-11.9509	-24.705	2.96869
	-80.3818	-9.78553	-10.785	-12.4944	-5.10859	-8.29345	-5.02289	-8.58164	1.24397								-80.3818	-4.21941	-3.54734	-3.4246	-1.69232	-1.59252	-1.50757	-2.66396	0.49016								-80.3818	-29.0592	-32.8676	-25.657	-26.8943	-21.6094	-12.0221	-24.6849	2.95366
	-80.3636	-9.78553	-10.7415	-12.4527	-5.14432	-8.29345	-5.09363	-8.5852	1.22698								-80.3636	-4.17763	-3.67254	-3.4246	-1.69232	-1.66176	-1.42143	-2.67505	0.49594								-80.3636	-29.0954	-32.8345	-25.6136	-26.8562	-21.5683	-12.0932	-24.6769	2.94227
	-80.3454	-9.71919	-10.5675	-12.3695	-5.07287	-8.39337	-5.16438	-8.5478	1.20559								-80.3454	-4.0523	-3.67254	-3.35095	-1.69232	-1.66176	-1.37835	-2.6347	0.48349								-80.3454	-29.1317	-32.8345	-25.5703	-26.8182	-21.6094	-12.0932	-24.6762	2.94128
	-80.3273	-9.5865	-10.6545	-12.4527	-5.14432	-8.39337	-5.19975	-8.57187	1.20526								-80.3273	-4.01052	-3.71428	-3.31413	-1.7659	-1.731	-1.37835	-2.65236	0.47145								-80.3273	-29.023	-32.8676	-25.5703	-26.8562	-21.7324	-12.0932	-24.6904	2.93566
	-80.3091	-9.5865	-10.6545	-12.5777	-5.28721	-8.36007	-5.19975	-8.61096	1.20567								-80.3091	-3.96875	-3.79774	-3.20366	-1.72911	-1.69638	-1.50757	-2.65053	0.4628								-80.3091	-29.0592	-32.8014	-25.657	-26.8943	-21.6504	-12.0932	-24.6926	2.93597
	-80.2909	-9.65284	-10.4806	-12.536	-5.28721	-8.29345	-5.19975	-8.57498	1.19393								-80.2909	-4.0523	-3.92294	-3.35095	-1.80269	-1.76562	-1.4645	-2.7265	0.48127								-80.2909	-29.0954	-32.8345	-25.657	-26.9323	-21.6914	-12.1288	-24.7232	2.93527
	-80.2727	-9.75236	-10.5675	-12.536	-5.32294	-8.22684	-5.129	-8.58912	1.20578								-80.2727	-4.13585	-3.96468	-3.4246	-1.80269	-1.76562	-1.37835	-2.7453	0.50328								-80.2727	-29.0592	-32.8345	-25.7436	-27.0464	-21.6094	-12.0932	-24.7311	2.94531
	-80.2545	-9.8187	-10.6545	-12.7026	-5.35866	-8.19353	-5.129	-8.64284	1.22809								-80.2545	-4.13585	-3.92294	-3.35095	-1.87627	-1.731	-1.42143	-2.73974	0.49071								-80.2545	-29.0592	-32.8345	-25.657	-27.0084	-21.5683	-12.1288	-24.7094	2.93973
	-80.2364	-9.75236	-10.785	-12.7443	-5.32294	-8.36007	-5.09363	-8.67638	1.24276								-80.2364	-4.26118	-3.92294	-3.4246	-1.94985	-1.731	-1.33528	-2.77081	0.50964								-80.2364	-29.1317	-32.8014	-25.6136	-26.8562	-21.6094	-12.0221	-24.6724	2.94977
	-80.2182	-9.65284	-10.7415	-12.7859	-5.39439	-8.29345	-5.05826	-8.6544	1.23979								-80.2182	-4.17763	-3.88121	-3.4246	-1.91306	-1.66176	-1.42143	-2.74661	0.49741								-80.2182	-29.1317	-32.8345	-25.7003	-26.9703	-21.6094	-12.0576	-24.7173	2.95152
	-80.2	-9.68601	-10.698	-12.7443	-5.39439	-8.36007	-5.129	-8.66863	1.22623								-80.2	-4.21941	-3.96468	-3.2773	-1.7659	-1.69638	-1.33528	-2.70982	0.51585								-80.2	-29.2041	-32.9007	-25.657	-26.9323	-21.6914	-12.1644	-24.7583	2.94172
	-80.1818	-9.71919	-10.5675	-12.661	-5.32294	-8.45999	-5.16438	-8.64917	1.2133								-80.1818	-4.13585	-3.88121	-3.16683	-1.7659	-1.69638	-1.42143	-2.67793	0.48944								-80.1818	-29.1679	-33	-25.7003	-26.8562	-21.7734	-12.1288	-24.7711	2.94999
	-80.1636	-9.68601	-10.611	-12.6194	-5.25149	-8.42668	-5.16438	-8.62649	1.21684								-80.1636	-4.13585	-3.92294	-3.05636	-1.80269	-1.76562	-1.4645	-2.69133	0.47918								-80.1636	-29.023	-33.0662	-25.7003	-26.9703	-21.8964	-12.1644	-24.8034	2.94265
	-80.1454	-9.71919	-10.698	-12.6194	-5.25149	-8.39337	-5.19975	-8.64686	1.21947								-80.1454	-4.01052	-3.92294	-3.01954	-1.80269	-1.731	-1.55065	-2.67289	0.46101								-80.1454	-28.9505	-32.9669	-25.787	-26.9703	-21.8964	-12.1644	-24.7892	2.93087
	-80.1273	-9.61967	-10.5241	-12.536	-5.25149	-8.4933	-5.16438	-8.59816	1.20086								-80.1273	-4.09408	-3.79774	-3.13001	-1.80269	-1.66176	-1.4645	-2.65846	0.47373								-80.1273	-29.0592	-32.9669	-25.7003	-27.0464	-21.9784	-12.1999	-24.8252	2.92926
	-80.1091	-9.68601	-10.5241	-12.5777	-5.14432	-8.55991	-5.16438	-8.60939	1.21723								-80.1091	-4.0523	-3.63081	-3.31413	-1.91306	-1.59252	-1.4645	-2.66122	0.46316								-80.1091	-29.1317	-32.9669	-25.7003	-27.1225	-21.9374	-12.0932	-24.8253	2.95138
	-80.0909	-9.68601	-10.6545	-12.6194	-5.18004	-8.42668	-5.16438	-8.62183	1.22587								-80.0909	-4.17763	-3.54734	-3.31413	-1.87627	-1.62714	-1.29221	-2.63912	0.48538								-80.0909	-29.1317	-33	-25.657	-27.0845	-21.9784	-12.0576	-24.8182	2.95682
	-80.0727	-9.61967	-10.4371	-12.6194	-5.21576	-8.29345	-5.129	-8.55239	1.21314								-80.0727	-4.21941	-3.54734	-3.31413	-1.80269	-1.62714	-1.33528	-2.641	0.48995								-80.0727	-29.1679	-33.1324	-25.6136	-27.0464	-21.8554	-11.9509	-24.7945	2.98879
	-80.0545	-9.5865	-10.3936	-12.536	-5.18004	-8.32676	-5.129	-8.52532	1.20371								-80.0545	-4.21941	-3.63081	-3.2773	-1.83948	-1.731	-1.37835	-2.67939	0.48069								-80.0545	-29.0954	-33.1986	-25.7436	-27.0084	-21.8964	-12.0932	-24.8393	2.97007
	-80.0364	-9.68601	-10.4371	-12.4944	-5.25149	-8.36007	-5.09363	-8.55378	1.20101								-80.0364	-4.13585	-3.71428	-3.2773	-1.7659	-1.62714	-1.33528	-2.64263	0.49295								-80.0364	-29.0954	-33.2648	-25.7003	-27.0084	-21.6914	-12.1288	-24.8148	2.97777
	-80.0182	-9.75236	-10.3936	-12.4111	-5.25149	-8.45999	-5.129	-8.56626	1.18803								-80.0182	-4.09408	-3.63081	-3.2773	-1.7659	-1.66176	-1.37835	-2.6347	0.47661								-80.0182	-29.1317	-33.2317	-25.7003	-26.9323	-21.6094	-12.0932	-24.7831	2.98248
	-80	-9.78553	-10.3936	-12.536	-5.28721	-8.42668	-5.05826	-8.58122	1.20639								-80	-4.0523	-3.63081	-3.20366	-1.83948	-1.80024	-1.4645	-2.66516	0.44789								-80	-29.0592	-33.1986	-25.6136	-26.8943	-21.7324	-12.0932	-24.7652	2.9698
	-79.9818	-9.91821	-10.4806	-12.661	-5.32294	-8.39337	-5.05826	-8.63906	1.22587								-79.9818	-4.0523	-3.46388	-2.98271	-1.87627	-1.80024	-1.55065	-2.62101	0.41888								-79.9818	-29.023	-33.1655	-25.5269	-26.9323	-21.7734	-12.1644	-24.7642	2.95355
	-79.9636	-9.98456	-10.6545	-12.6194	-5.28721	-8.42668	-5.129	-8.68355	1.22887								-79.9636	-4.09408	-3.50561	-2.98271	-1.98664	-1.83486	-1.50757	-2.65191	0.42181								-79.9636	-29.023	-33.1655	-25.5269	-26.8943	-21.8554	-12.1644	-24.7716	2.94989
	-79.9455	-9.95138	-10.8285	-12.5777	-5.21576	-8.36007	-4.98751	-8.65348	1.25377								-79.9455	-4.0523	-3.46388	-3.09318	-1.98664	-1.69638	-1.55065	-2.6405	0.42358								-79.9455	-28.878	-33.1655	-25.657	-26.8943	-21.8964	-12.0576	-24.7581	2.95816
	-79.9273	-9.98456	-10.9154	-12.4944	-5.28721	-8.29345	-4.98751	-8.66043	1.24554								-79.9273	-4.0523	-3.54734	-3.05636	-1.87627	-1.66176	-1.50757	-2.61693	0.4401								-79.9273	-28.9142	-33.1324	-25.6136	-26.8182	-21.8554	-12.0576	-24.7319	2.9558
	-79.9091	-9.91821	-10.872	-12.4527	-5.32294	-8.29345	-4.98751	-8.64114	1.2331								-79.9091	-4.13585	-3.54734	-2.98271	-1.80269	-1.66176	-1.55065	-2.6135	0.44791								-79.9091	-28.9505	-33.0662	-25.7003	-26.8562	-21.7734	-12.1644	-24.7518	2.94053
	-79.8909	-9.78553	-10.7415	-12.4944	-5.32294	-8.19353	-4.98751	-8.58757	1.22626								-79.8909	-4.17763	-3.46388	-3.01954	-1.80269	-1.62714	-1.55065	-2.60692	0.45071								-79.8909	-28.878	-32.9669	-25.8303	-26.7801	-21.7734	-11.9865	-24.7025	2.95297
	-79.8727	-9.68601	-10.698	-12.5777	-5.25149	-8.19353	-5.02289	-8.5716	1.2325								-79.8727	-4.30296	-3.42214	-2.98271	-1.80269	-1.62714	-1.59372	-2.62189	0.45878								-79.8727	-28.9505	-33	-25.787	-26.8182	-21.8144	-11.9865	-24.7261	2.9585
	-79.8546	-9.61967	-10.6545	-12.5777	-5.14432	-8.19353	-4.95214	-8.52365	1.24448								-79.8546	-4.34473	-3.42214	-2.90907	-1.72911	-1.69638	-1.4645	-2.59432	0.47186								-79.8546	-28.9142	-32.9338	-25.7003	-26.9323	-21.8554	-11.9154	-24.7086	2.96129
	-79.8364	-9.55333	-10.7415	-12.6194	-5.14432	-8.32676	-4.98751	-8.56213	1.24777								-79.8364	-4.17763	-3.54734	-2.94589	-1.72911	-1.731	-1.37835	-2.58489	0.46586								-79.8364	-28.9505	-32.9007	-25.7003	-27.0464	-21.9374	-11.9154	-24.7418	2.96025
	-79.8182	-9.68601	-10.785	-12.5777	-5.10859	-8.36007	-5.09363	-8.60183	1.24255								-79.8182	-4.09408	-3.67254	-2.90907	-1.7659	-1.76562	-1.29221	-2.58324	0.46828								-79.8182	-28.9505	-32.8676	-25.657	-27.0845	-21.8964	-11.9154	-24.7285	2.95906
	-79.8	-9.65284	-10.785	-12.4527	-5.18004	-8.45999	-5.129	-8.60993	1.21778								-79.8	-4.13585	-3.75601	-2.94589	-1.80269	-1.731	-1.33528	-2.61779	0.47621								-79.8	-29.0592	-32.8345	-25.657	-26.8943	-21.8964	-12.0221	-24.7272	2.94103
	-79.7818	-9.65284	-10.8285	-12.4944	-5.10859	-8.39337	-5.129	-8.60111	1.23182								-79.7818	-4.01052	-3.79774	-2.94589	-1.91306	-1.83486	-1.42143	-2.65392	0.4462								-79.7818	-29.0954	-32.9338	-25.8303	-26.8562	-21.8144	-12.0932	-24.7706	2.94545
	-79.7636	-9.61967	-10.785	-12.5777	-5.18004	-8.42668	-5.129	-8.61968	1.23028								-79.7636	-3.88519	-3.71428	-2.98271	-1.91306	-1.76562	-1.37835	-2.60654	0.43589								-79.7636	-29.023	-32.8676	-25.7436	-26.8562	-21.7324	-12.0932	-24.7193	2.93753
	-79.7455	-9.61967	-10.785	-12.4527	-5.18004	-8.36007	-5.09363	-8.58186	1.22071								-79.7455	-3.84342	-3.67254	-3.01954	-1.83948	-1.80024	-1.33528	-2.58508	0.43546								-79.7455	-28.9867	-33	-25.7436	-26.8562	-21.6914	-12.0576	-24.7226	2.95456
	-79.7273	-9.52016	-10.8285	-12.2862	-5.14432	-8.32676	-5.02289	-8.52146	1.21348								-79.7273	-3.80164	-3.58908	-3.01954	-1.83948	-1.76562	-1.33528	-2.55844	0.42669								-79.7273	-28.9505	-33	-25.7003	-26.9323	-21.8144	-11.9865	-24.7307	2.96026
	-79.7091	-9.45381	-10.9154	-12.3278	-5.14432	-8.36007	-5.05826	-8.54329	1.21807								-79.7091	-3.71809	-3.54734	-3.01954	-1.7659	-1.69638	-1.42143	-2.52811	0.41609								-79.7091	-28.878	-32.9669	-25.6136	-26.9703	-21.7734	-11.9865	-24.6981	2.95514
	-79.6909	-9.48699	-10.8285	-12.3278	-5.14432	-8.42668	-4.95214	-8.52773	1.22334								-79.6909	-3.80164	-3.50561	-3.01954	-1.80269	-1.731	-1.4645	-2.55416	0.41262								-79.6909	-28.6969	-33	-25.657	-26.8943	-21.7734	-12.0576	-24.6799	2.93818
	-79.6727	-9.55333	-10.7415	-12.4111	-5.18004	-8.36007	-4.84603	-8.51534	1.23589								-79.6727	-3.96875	-3.33868	-3.20366	-1.80269	-1.66176	-1.4645	-2.57334	0.43146								-79.6727	-28.6969	-32.9007	-25.7003	-26.8562	-21.7324	-12.1288	-24.6692	2.91955
	-79.6546	-9.68601	-10.6545	-12.4944	-5.21576	-8.29345	-4.8814	-8.53759	1.23718								-79.6546	-4.13585	-3.42214	-3.16683	-1.80269	-1.5579	-1.29221	-2.56294	0.47539								-79.6546	-28.6606	-32.8014	-25.6136	-26.8943	-21.7324	-12.0932	-24.6326	2.91365
	-79.6364	-9.75236	-10.611	-12.4111	-5.25149	-8.29345	-4.84603	-8.52758	1.22833								-79.6364	-4.38651	-3.42214	-3.20366	-1.83948	-1.5579	-1.20606	-2.60262	0.51119								-79.6364	-28.6606	-32.7021	-25.6136	-26.9323	-21.8144	-12.0221	-24.6242	2.91296
	-79.6182	-9.78553	-10.4371	-12.536	-5.21576	-8.22684	-4.8814	-8.51378	1.23354								-79.6182	-4.47006	-3.50561	-3.20366	-1.94985	-1.5579	-1.29221	-2.66321	0.5124								-79.6182	-28.7693	-32.7021	-25.657	-26.9703	-21.8554	-11.9865	-24.6568	2.92334
	-79.6	-9.75236	-10.5675	-12.536	-5.21576	-8.22684	-4.95214	-8.54178	1.23248								-79.6	-4.47006	-3.58908	-3.13001	-1.98664	-1.62714	-1.29221	-2.68252	0.50821								-79.6	-28.7693	-32.669	-25.4836	-27.0845	-21.8964	-12.0576	-24.6601	2.91001
	-79.5818	-9.61967	-10.4806	-12.536	-5.28721	-8.29345	-5.05826	-8.54587	1.20642								-79.5818	-4.38651	-3.54734	-3.13001	-1.91306	-1.59252	-1.29221	-2.64361	0.50186								-79.5818	-28.8056	-32.7352	-25.5703	-26.9703	-21.8144	-11.9865	-24.6471	2.92845
	-79.5636	-9.48699	-10.5241	-12.536	-5.21576	-8.36007	-5.02289	-8.5243	1.21454								-79.5636	-4.34473	-3.38041	-3.16683	-1.91306	-1.69638	-1.33528	-2.63945	0.47795								-79.5636	-28.9142	-32.7683	-25.5703	-26.9703	-21.8144	-11.9154	-24.6588	2.94694
	-79.5455	-9.48699	-10.4806	-12.536	-5.28721	-8.39337	-4.95214	-8.52272	1.21249								-79.5455	-4.30296	-3.38041	-3.13001	-1.83948	-1.76562	-1.37835	-2.6328	0.46728								-79.5455	-28.8418	-32.7683	-25.4836	-26.8562	-21.7324	-11.8442	-24.5878	2.9525
	-79.5273	-9.45381	-10.5675	-12.4527	-5.32294	-8.36007	-4.95214	-8.51821	1.20426								-79.5273	-4.30296	-3.38041	-3.09318	-1.7659	-1.731	-1.4645	-2.62299	0.4651								-79.5273	-28.8056	-32.8345	-25.4836	-26.628	-21.6504	-11.8087	-24.5351	2.95906
	-79.5091	-9.42064	-10.4371	-12.4944	-5.25149	-8.22684	-4.91677	-8.45787	1.21122								-79.5091	-4.17763	-3.46388	-3.01954	-1.72911	-1.69638	-1.50757	-2.59902	0.45386								-79.5091	-28.9505	-32.9338	-25.4403	-26.628	-21.7324	-11.8442	-24.5882	2.96721
	-79.4909	-9.45381	-10.4806	-12.4944	-5.18004	-8.26015	-4.95214	-8.47019	1.21723								-79.4909	-4.13585	-3.50561	-3.05636	-1.83948	-1.62714	-1.42143	-2.59764	0.4583								-79.4909	-28.9867	-33.0331	-25.4403	-26.666	-21.6504	-11.8798	-24.6094	2.97679
	-79.4727	-9.55333	-10.3501	-12.4111	-5.07287	-8.45999	-4.98751	-8.47248	1.20981								-79.4727	-4.34473	-3.50561	-3.09318	-1.7659	-1.59252	-1.42143	-2.62056	0.49006								-79.4727	-28.8056	-33.0662	-25.3102	-26.666	-21.6094	-11.8798	-24.5562	2.97138
	-79.4545	-9.5865	-10.3066	-12.4944	-4.92997	-8.5266	-4.91677	-8.46014	1.23795								-79.4545	-4.38651	-3.54734	-3.20366	-1.83948	-1.66176	-1.50757	-2.69105	0.48497								-79.4545	-28.7693	-33.0662	-25.4403	-26.7801	-21.7734	-11.9154	-24.6241	2.96314
	-79.4364	-9.5865	-10.4806	-12.6194	-4.92997	-8.4933	-4.84603	-8.49262	1.26713								-79.4364	-4.42829	-3.58908	-3.09318	-1.83948	-1.62714	-1.55065	-2.68797	0.48798								-79.4364	-28.7331	-33	-25.4403	-26.8943	-21.8144	-11.9509	-24.6388	2.95162
	-79.4182	-9.61967	-10.3936	-12.5777	-5.00142	-8.59322	-4.81065	-8.49937	1.25601								-79.4182	-4.38651	-3.63081	-2.98271	-1.91306	-1.66176	-1.50757	-2.6804	0.47984								-79.4182	-28.7693	-33	-25.4403	-26.8943	-21.8144	-11.9865	-24.6508	2.94821
	-79.4	-9.65284	-10.3066	-12.4111	-5.00142	-8.4933	-4.84603	-8.45188	1.23109								-79.4	-4.21941	-3.58908	-2.90907	-1.83948	-1.62714	-1.4645	-2.60811	0.46584								-79.4	-28.8056	-32.9669	-25.3969	-26.8943	-21.8554	-12.0221	-24.6569	2.94
	-79.3818	-9.65284	-10.3501	-12.3278	-5.00142	-8.42668	-4.8814	-8.44004	1.22096								-79.3818	-4.26118	-3.54734	-2.83542	-1.72911	-1.59252	-1.4645	-2.57168	0.47506								-79.3818	-28.8056	-32.9669	-25.3102	-26.7041	-21.8144	-11.9865	-24.598	2.94099
	-79.3636	-9.71919	-10.4806	-12.3278	-5.00142	-8.39337	-5.129	-8.50856	1.20659								-79.3636	-4.26118	-3.46388	-2.83542	-1.65553	-1.66176	-1.4645	-2.55704	0.46946								-79.3636	-28.6969	-32.8676	-25.3969	-26.5519	-21.8144	-12.0221	-24.5583	2.91854
	-79.3454	-9.68601	-10.4806	-12.4527	-5.00142	-8.42668	-5.129	-8.52941	1.21871								-79.3454	-4.34473	-3.50561	-2.98271	-1.61874	-1.731	-1.4645	-2.60788	0.48366								-79.3454	-28.7693	-32.8676	-25.3536	-26.5519	-21.9374	-12.0221	-24.5836	2.9178
	-79.3273	-9.71919	-10.4806	-12.536	-5.14432	-8.36007	-4.95214	-8.53205	1.23234								-79.3273	-4.47006	-3.46388	-3.01954	-1.61874	-1.83486	-1.4645	-2.64526	0.49142								-79.3273	-28.8056	-32.8014	-25.3969	-26.628	-21.8964	-12.0576	-24.5977	2.91158
	-79.3091	-9.65284	-10.3936	-12.4111	-5.18004	-8.32676	-4.98751	-8.49198	1.20555								-79.3091	-4.59539	-3.38041	-2.98271	-1.61874	-1.83486	-1.63679	-2.67482	0.4892								-79.3091	-28.878	-32.8014	-25.3969	-26.628	-21.8144	-12.0932	-24.602	2.91257
	-79.2909	-9.45381	-10.3066	-12.3695	-5.14432	-8.26015	-4.95214	-8.41442	1.19733								-79.2909	-4.63717	-3.42214	-3.01954	-1.65553	-1.80024	-1.59372	-2.68806	0.49999								-79.2909	-28.878	-32.9669	-25.3536	-26.628	-21.8144	-12.0932	-24.6224	2.92782
	-79.2727	-9.48699	-10.3936	-12.3695	-5.14432	-8.29345	-4.8814	-8.4282	1.20967								-79.2727	-4.42829	-3.50561	-2.98271	-1.69232	-1.76562	-1.55065	-2.6542	0.48003								-79.2727	-28.8056	-32.9669	-25.3102	-26.5519	-21.7324	-12.0932	-24.5767	2.92487
	-79.2545	-9.42064	-10.3501	-12.4111	-5.18004	-8.22684	-4.8814	-8.41169	1.20708								-79.2545	-4.34473	-3.63081	-2.94589	-1.72911	-1.66176	-1.37835	-2.61511	0.49518								-79.2545	-28.7693	-32.8345	-25.3536	-26.59	-21.6914	-11.9865	-24.5375	2.92834
	-79.2364	-9.48699	-10.4371	-12.3695	-5.03714	-8.22684	-4.81065	-8.39469	1.22895								-79.2364	-4.21941	-3.54734	-2.98271	-1.83948	-1.66176	-1.37835	-2.60484	0.46966								-79.2364	-28.5881	-32.8676	-25.3536	-26.5519	-21.7324	-11.9509	-24.5074	2.92579
	-79.2182	-9.65284	-10.611	-12.4111	-4.96569	-8.29345	-4.84603	-8.46336	1.25113								-79.2182	-4.30296	-3.46388	-3.05636	-1.83948	-1.66176	-1.37835	-2.61713	0.47623								-79.2182	-28.6244	-32.8345	-25.3536	-26.7421	-21.7324	-11.9865	-24.5456	2.92384
	-79.2	-9.65284	-10.698	-12.3695	-5.07287	-8.36007	-4.84603	-8.49988	1.24163								-79.2	-4.47006	-3.46388	-2.94589	-1.83948	-1.66176	-1.29221	-2.61221	0.50104								-79.2	-28.5881	-32.8345	-25.3536	-26.8182	-21.7324	-11.9865	-24.5522	2.9241
	-79.1818	-9.61967	-10.611	-12.3278	-5.03714	-8.39337	-4.84603	-8.47251	1.2344								-79.1818	-4.51184	-3.33868	-2.94589	-1.80269	-1.731	-1.20606	-2.58936	0.5051								-79.1818	-28.7331	-32.8014	-25.3536	-26.8943	-21.7324	-11.9509	-24.5776	2.93483
	-79.1636	-9.52016	-10.611	-12.2862	-5.14432	-8.42668	-4.84603	-8.4724	1.21717								-79.1636	-4.47006	-3.42214	-2.87224	-1.7659	-1.76562	-1.24913	-2.59085	0.49878								-79.1636	-28.7331	-32.7021	-25.2669	-26.9703	-21.7734	-11.8798	-24.5543	2.93582
	-79.1454	-9.48699	-10.5241	-12.2029	-5.03714	-8.32676	-4.95214	-8.42166	1.20214								-79.1454	-4.42829	-3.46388	-2.7986	-1.72911	-1.731	-1.24913	-2.56667	0.49867								-79.1454	-28.7693	-32.6028	-25.1369	-26.8562	-21.4863	-11.9154	-24.4612	2.92852
	-79.1273	-9.42064	-10.3501	-12.2029	-5.03714	-8.36007	-4.91677	-8.38127	1.1937								-79.1273	-4.26118	-3.54734	-2.87224	-1.61874	-1.83486	-1.33528	-2.57827	0.47875								-79.1273	-28.7331	-32.5366	-25.1369	-26.7041	-21.4453	-11.8442	-24.4	2.92808
	-79.1091	-9.48699	-10.3936	-12.3278	-5.10859	-8.32676	-4.84603	-8.41496	1.21177								-79.1091	-4.26118	-3.54734	-2.90907	-1.65553	-1.83486	-1.33528	-2.59054	0.47711								-79.1091	-28.7693	-32.3711	-25.2236	-26.7421	-21.4863	-11.9154	-24.418	2.90486
	-79.0909	-9.5865	-10.2196	-12.2445	-5.25149	-8.22684	-4.84603	-8.39583	1.18424								-79.0909	-4.42829	-3.50561	-2.90907	-1.69232	-1.83486	-1.37835	-2.62475	0.48841								-79.0909	-28.7693	-32.3711	-25.3536	-26.666	-21.4453	-11.9154	-24.4201	2.90556
	-79.0727	-9.61967	-10.2196	-12.4527	-5.28721	-8.22684	-5.02289	-8.4715	1.18767								-79.0727	-4.51184	-3.42214	-2.98271	-1.65553	-1.83486	-1.42143	-2.63809	0.49448								-79.0727	-28.6969	-32.4373	-25.3102	-26.7041	-21.6094	-11.8087	-24.4278	2.91847
	-79.0545	-9.61967	-10.3501	-12.4527	-5.25149	-8.22684	-4.98751	-8.4814	1.20088								-79.0545	-4.59539	-3.38041	-2.87224	-1.7659	-1.76562	-1.50757	-2.64786	0.49113								-79.0545	-28.7331	-32.5697	-25.3536	-26.7801	-21.7324	-11.9509	-24.52	2.91035
	-79.0364	-9.5865	-10.3066	-12.4111	-5.18004	-8.19353	-5.09363	-8.4619	1.18956								-79.0364	-4.80427	-3.33868	-2.7986	-1.83948	-1.66176	-1.37835	-2.63686	0.52874								-79.0364	-28.8056	-32.7021	-25.3969	-26.8182	-21.6914	-12.0576	-24.5786	2.9135
	-79.0182	-9.45381	-10.3501	-12.3695	-5.14432	-8.16023	-4.91677	-8.39911	1.2036								-79.0182	-4.80427	-3.33868	-2.83542	-1.7659	-1.66176	-1.4645	-2.64509	0.5264								-79.0182	-28.6969	-32.7683	-25.2669	-26.8562	-21.7324	-12.0221	-24.5571	2.91809
	-79	-9.3543	-10.3501	-12.2862	-5.21576	-8.19353	-4.70454	-8.35073	1.20609								-79	-5.01315	-3.33868	-2.7986	-1.72911	-1.59252	-1.4645	-2.65609	0.56132								-79	-28.6969	-32.7683	-25.0936	-26.8182	-21.7324	-12.0221	-24.5219	2.91582
	-78.9818	-9.32113	-10.3501	-12.2029	-5.18004	-8.22684	-4.81065	-8.3486	1.18854								-78.9818	-5.09671	-3.29694	-2.7986	-1.69232	-1.69638	-1.24913	-2.63835	0.58353								-78.9818	-28.5881	-32.8345	-25.1369	-26.7041	-21.6504	-12.0221	-24.4894	2.91696
	-78.9636	-9.42064	-10.3066	-12.2445	-5.21576	-8.26015	-4.77528	-8.37049	1.19373								-78.9636	-5.09671	-3.25521	-2.90907	-1.69232	-1.62714	-1.29221	-2.64544	0.58386								-78.9636	-28.4794	-32.8014	-25.0936	-26.7421	-21.5273	-12.0221	-24.4443	2.91345
	-78.9455	-9.52016	-10.3936	-12.3278	-5.10859	-8.29345	-4.77528	-8.40315	1.21984								-78.9455	-5.13848	-3.29694	-3.01954	-1.65553	-1.69638	-1.24913	-2.676	0.59454								-78.9455	-28.4432	-32.669	-25.0069	-26.8182	-21.5683	-11.9509	-24.4094	2.90939
	-78.9273	-9.5865	-10.4371	-12.2862	-5.10859	-8.22684	-4.77528	-8.40341	1.22013								-78.9273	-5.01315	-3.17174	-3.05636	-1.69232	-1.66176	-1.33528	-2.6551	0.56698								-78.9273	-28.4432	-32.6359	-25.0936	-26.8562	-21.6504	-11.9509	-24.4384	2.9053
	-78.9091	-9.48699	-10.4371	-12.2862	-5.10859	-8.19353	-4.77528	-8.38127	1.21718								-78.9091	-4.84605	-3.08827	-3.09318	-1.69232	-1.66176	-1.33528	-2.61948	0.54246								-78.9091	-28.5519	-32.6028	-25.0936	-26.8562	-21.8144	-11.9865	-24.4842	2.89699
	-78.8909	-9.52016	-10.611	-12.3278	-5.14432	-8.12692	-4.77528	-8.41759	1.22993								-78.8909	-4.63717	-3.17174	-3.20366	-1.72911	-1.69638	-1.37835	-2.63607	0.51319								-78.8909	-28.6606	-32.5035	-25.2236	-26.9323	-21.8144	-11.8798	-24.5024	2.91141
	-78.8727	-9.45381	-10.611	-12.3278	-5.21576	-8.09361	-4.84603	-8.42468	1.21501								-78.8727	-4.59539	-3.29694	-3.13001	-1.72911	-1.59252	-1.29221	-2.60603	0.52383								-78.8727	-28.6606	-32.4042	-25.3102	-26.8943	-21.8554	-11.9509	-24.5126	2.89049
	-78.8546	-9.52016	-10.6545	-12.2445	-5.14432	-8.09361	-4.84603	-8.41719	1.2171								-78.8546	-4.51184	-3.38041	-3.16683	-1.7659	-1.62714	-1.37835	-2.63841	0.50699								-78.8546	-28.6244	-32.3711	-25.3536	-26.8562	-21.8964	-11.9154	-24.5028	2.88905
	-78.8364	-9.48699	-10.611	-12.2445	-5.14432	-7.99369	-4.81065	-8.38186	1.21787								-78.8364	-4.34473	-3.42214	-3.09318	-1.83948	-1.62714	-1.33528	-2.61033	0.48604								-78.8364	-28.6244	-32.3711	-25.2669	-26.8943	-21.8964	-11.9154	-24.4947	2.88928
	-78.8182	-9.42064	-10.611	-12.2029	-5.00142	-8.027	-4.77528	-8.33971	1.22744								-78.8182	-4.30296	-3.42214	-3.01954	-1.7659	-1.69638	-1.37835	-2.59755	0.47457								-78.8182	-28.6244	-32.3049	-25.2236	-26.7801	-21.8554	-11.9509	-24.4566	2.87583
	-78.8	-9.42064	-10.611	-12.2445	-4.92997	-8.12692	-4.73991	-8.3455	1.24103								-78.8	-4.26118	-3.42214	-2.94589	-1.72911	-1.62714	-1.42143	-2.56782	0.47056								-78.8	-28.6606	-32.3711	-25.1802	-26.7041	-21.8144	-11.9509	-24.4469	2.88248
	-78.7818	-9.3543	-10.5241	-12.4111	-4.85852	-8.19353	-4.73991	-8.3469	1.25798								-78.7818	-4.30296	-3.42214	-3.01954	-1.65553	-1.62714	-1.42143	-2.57479	0.48221								-78.7818	-28.7331	-32.5035	-25.1369	-26.666	-21.8144	-11.9865	-24.4734	2.89176
	-78.7636	-9.42064	-10.4806	-12.3278	-4.96569	-8.22684	-4.81065	-8.37203	1.23155								-78.7636	-4.51184	-3.38041	-3.09318	-1.58195	-1.5579	-1.42143	-2.59112	0.51699								-78.7636	-28.7331	-32.6028	-25.0502	-26.628	-21.6914	-12.0221	-24.4546	2.89816
	-78.7455	-9.3543	-10.3066	-12.2445	-4.92997	-8.09361	-4.81065	-8.28994	1.2148								-78.7455	-4.59539	-3.33868	-3.16683	-1.54516	-1.5579	-1.33528	-2.58987	0.53685								-78.7455	-28.5881	-32.669	-24.9635	-26.5519	-21.6504	-12.0576	-24.4134	2.89113
	-78.7273	-9.42064	-10.3936	-12.2445	-4.96569	-8.12692	-4.84603	-8.3329	1.21476								-78.7273	-4.59539	-3.33868	-3.09318	-1.58195	-1.62714	-1.24913	-2.58091	0.53466								-78.7273	-28.5519	-32.6028	-25.0069	-26.628	-21.5273	-12.0221	-24.3898	2.89437
	-78.7091	-9.38747	-10.3066	-12.3278	-5.00142	-8.16023	-4.84603	-8.33826	1.21455								-78.7091	-4.67894	-3.13001	-2.98271	-1.61874	-1.5579	-1.20606	-2.52906	0.53886								-78.7091	-28.5157	-32.5697	-25.1369	-26.666	-21.3223	-12.0576	-24.3781	2.89347
	-78.6909	-9.42064	-10.1761	-12.1612	-4.92997	-8.22684	-4.77528	-8.28168	1.20373								-78.6909	-4.47006	-3.04654	-2.98271	-1.69232	-1.59252	-1.20606	-2.49837	0.5021								-78.6909	-28.5881	-32.669	-25.1369	-26.628	-21.5273	-12.0932	-24.4404	2.89323
	-78.6727	-9.42064	-10.3501	-12.2029	-4.92997	-8.29345	-4.84603	-8.34051	1.21062								-78.6727	-4.42829	-3.13001	-3.01954	-1.61874	-1.66176	-1.33528	-2.53227	0.4904								-78.6727	-28.5519	-32.669	-25.0936	-26.59	-21.5683	-12.0932	-24.4277	2.88885
	-78.6546	-9.3543	-10.3501	-12.1612	-4.96569	-8.29345	-4.8814	-8.33436	1.19751								-78.6546	-4.38651	-3.08827	-2.94589	-1.58195	-1.80024	-1.4645	-2.54456	0.46535								-78.6546	-28.5881	-32.669	-25.0936	-26.628	-21.4863	-12.0221	-24.4145	2.90439
	-78.6364	-9.28796	-10.4371	-12.1612	-4.89424	-8.26015	-4.95214	-8.33213	1.20076								-78.6364	-4.26118	-3.13001	-3.01954	-1.65553	-1.83486	-1.55065	-2.57529	0.43937								-78.6364	-28.5157	-32.669	-25.0936	-26.628	-21.5683	-11.9509	-24.4043	2.90837
	-78.6182	-9.22162	-10.4806	-12.2862	-4.85852	-8.19353	-4.8814	-8.3203	1.2252								-78.6182	-4.26118	-3.33868	-3.01954	-1.61874	-1.80024	-1.55065	-2.59817	0.45405								-78.6182	-28.4794	-32.5366	-25.0502	-26.7041	-21.6504	-11.8798	-24.3834	2.9034
	-78.6	-9.18844	-10.3501	-12.3695	-4.89424	-8.0603	-4.8814	-8.29066	1.22332								-78.6	-4.34473	-3.38041	-3.01954	-1.58195	-1.731	-1.59372	-2.60856	0.47021								-78.6	-28.4432	-32.5366	-25.0936	-26.666	-21.6504	-11.8798	-24.3783	2.90104
	-78.5818	-9.15527	-10.3501	-12.3695	-4.8228	-8.12692	-4.84603	-8.27843	1.23211								-78.5818	-4.21941	-3.42214	-2.90907	-1.61874	-1.62714	-1.55065	-2.55786	0.46165								-78.5818	-28.3708	-32.6028	-25.0502	-26.666	-21.5273	-11.8442	-24.3436	2.91257
	-78.5636	-9.28796	-10.4806	-12.3695	-4.89424	-8.16023	-4.8814	-8.34564	1.23267								-78.5636	-4.21941	-3.25521	-2.87224	-1.61874	-1.5579	-1.33528	-2.47646	0.47197								-78.5636	-28.407	-32.6359	-25.0069	-26.7041	-21.4453	-11.8798	-24.3465	2.91566
	-78.5455	-9.3543	-10.611	-12.3278	-4.96569	-8.19353	-4.8814	-8.38896	1.23077								-78.5455	-4.17763	-3.17174	-2.87224	-1.58195	-1.59252	-1.29221	-2.44805	0.46595								-78.5455	-28.4794	-32.6359	-24.9635	-26.7801	-21.4863	-11.8087	-24.359	2.9296
	-78.5273	-9.42064	-10.5675	-12.2029	-4.92997	-8.09361	-4.81065	-8.33755	1.22742								-78.5273	-4.30296	-3.08827	-2.90907	-1.65553	-1.5579	-1.24913	-2.46048	0.48028								-78.5273	-28.4794	-32.5697	-24.9635	-26.7421	-21.6914	-11.8442	-24.3817	2.91074
	-78.5091	-9.48699	-10.5241	-12.1612	-4.89424	-8.0603	-4.8814	-8.3347	1.2193								-78.5091	-4.42829	-3.21347	-3.01954	-1.65553	-1.59252	-1.33528	-2.54077	0.496								-78.5091	-28.4794	-32.5366	-24.9635	-26.628	-21.6504	-11.9865	-24.3741	2.88548
	-78.4909	-9.38747	-10.4371	-12.1612	-4.89424	-8.09361	-4.81065	-8.29738	1.21759								-78.4909	-4.55362	-3.25521	-2.90907	-1.83948	-1.62714	-1.37835	-2.59381	0.49526								-78.4909	-28.4794	-32.4042	-25.0069	-26.666	-21.6094	-11.9154	-24.3469	2.88588
	-78.4727	-9.38747	-10.3501	-12.1612	-4.85852	-8.027	-4.84603	-8.27172	1.21296								-78.4727	-4.51184	-3.33868	-3.01954	-1.80269	-1.69638	-1.4645	-2.63894	0.4868								-78.4727	-28.5519	-32.4042	-25.0502	-26.666	-21.5273	-11.9509	-24.3585	2.88724
	-78.4545	-9.38747	-10.3936	-12.1612	-4.89424	-8.027	-4.77528	-8.27313	1.21885								-78.4545	-4.55362	-3.33868	-3.13001	-1.72911	-1.731	-1.59372	-2.67935	0.48756								-78.4545	-28.5519	-32.4704	-25.0502	-26.628	-21.6504	-11.8442	-24.3659	2.90378
	-78.4364	-9.38747	-10.3936	-12.0363	-4.89424	-8.0603	-4.73991	-8.25197	1.20889								-78.4364	-4.7625	-3.29694	-3.01954	-1.69232	-1.76562	-1.55065	-2.68126	0.5138								-78.4364	-28.5519	-32.4373	-25.1369	-26.666	-21.6094	-11.8798	-24.3802	2.8986
	-78.4182	-9.42064	-10.2631	-12.0363	-4.78707	-8.12692	-4.81065	-8.24078	1.20547								-78.4182	-4.88783	-3.17174	-2.94589	-1.72911	-1.66176	-1.55065	-2.65783	0.52917								-78.4182	-28.5881	-32.4704	-25.0502	-26.628	-21.6094	-11.8442	-24.3651	2.90681
	-78.4	-9.32113	-10.3936	-12.1196	-4.8228	-8.12692	-4.77528	-8.25988	1.2186								-78.4	-4.97138	-3.21347	-3.01954	-1.7659	-1.66176	-1.59372	-2.7043	0.53849								-78.4	-28.5881	-32.4373	-25.0069	-26.5519	-21.6504	-11.8798	-24.3524	2.89506
	-78.3818	-9.38747	-10.3501	-12.2445	-4.78707	-8.0603	-4.81065	-8.27335	1.23172								-78.3818	-4.88783	-3.21347	-3.01954	-1.83948	-1.62714	-1.50757	-2.68251	0.53116								-78.3818	-28.5881	-32.3711	-24.8769	-26.628	-21.6094	-11.9154	-24.3315	2.88615
	-78.3636	-9.42064	-10.2631	-12.2029	-4.78707	-8.027	-4.8814	-8.26368	1.21705								-78.3636	-4.67894	-3.17174	-3.05636	-1.83948	-1.62714	-1.42143	-2.63252	0.50875								-78.3636	-28.5881	-32.3711	-24.8335	-26.5139	-21.4043	-11.8798	-24.2651	2.89457
	-78.3454	-9.42064	-10.3066	-12.2445	-4.8228	-8.027	-4.91677	-8.28972	1.21727								-78.3454	-4.51184	-3.25521	-3.13001	-1.80269	-1.66176	-1.29221	-2.60895	0.50303								-78.3454	-28.5519	-32.3711	-24.8769	-26.628	-21.3633	-11.8798	-24.2785	2.89745
	-78.3273	-9.28796	-10.2631	-12.1196	-4.78707	-7.96038	-4.91677	-8.22248	1.20118								-78.3273	-4.51184	-3.21347	-3.13001	-1.87627	-1.69638	-1.20606	-2.60567	0.50318								-78.3273	-28.5519	-32.4373	-25.0936	-26.7801	-21.4863	-11.9865	-24.3893	2.89002
	-78.3091	-9.32113	-10.1761	-12.0363	-4.85852	-7.92708	-4.91677	-8.20599	1.18178								-78.3091	-4.55362	-3.21347	-3.16683	-1.87627	-1.66176	-1.29221	-2.62736	0.50412								-78.3091	-28.5519	-32.5035	-25.1369	-26.7041	-21.4863	-12.0576	-24.4067	2.88433
	-78.2909	-9.3543	-10.2631	-12.1196	-4.78707	-7.96038	-5.02289	-8.25122	1.19353								-78.2909	-4.59539	-3.25521	-3.16683	-1.83948	-1.69638	-1.29221	-2.64092	0.5108								-78.2909	-28.5519	-32.5697	-25.1369	-26.7421	-21.4043	-12.0576	-24.4104	2.89435
	-78.2727	-9.3543	-10.2196	-12.1196	-4.75135	-7.96038	-4.98751	-8.23213	1.19776								-78.2727	-4.51184	-3.29694	-3.05636	-1.87627	-1.66176	-1.24913	-2.60872	0.50258								-78.2727	-28.5519	-32.4704	-25.0502	-26.7041	-21.3223	-12.0221	-24.3535	2.89122
	-78.2545	-9.3543	-10.1327	-12.2029	-4.6799	-7.99369	-4.95214	-8.21926	1.21203								-78.2545	-4.21941	-3.25521	-3.01954	-1.83948	-1.59252	-1.24913	-2.52921	0.46961								-78.2545	-28.5519	-32.5035	-24.9202	-26.8182	-21.4453	-11.9865	-24.371	2.89738
	-78.2364	-9.25479	-10.0892	-12.2862	-4.71562	-8.0603	-4.84603	-8.20868	1.22185								-78.2364	-3.96875	-3.33868	-3.05636	-1.83948	-1.62714	-1.29221	-2.52043	0.44063								-78.2364	-28.5519	-32.5366	-25.0069	-26.7041	-21.4863	-11.8798	-24.3609	2.91179
	-78.2182	-9.15527	-10.1761	-12.2029	-4.78707	-8.12692	-4.73991	-8.19803	1.21746								-78.2182	-3.96875	-3.21347	-3.09318	-1.72911	-1.66176	-1.33528	-2.50026	0.4348								-78.2182	-28.6969	-32.5366	-25.0069	-26.5139	-21.4863	-11.8087	-24.3415	2.92412
	-78.2	-9.18844	-10.1327	-12.0779	-4.6799	-8.0603	-4.84603	-8.16421	1.20281								-78.2	-3.96875	-3.08827	-3.01954	-1.7659	-1.52328	-1.33528	-2.45017	0.43235								-78.2	-28.6244	-32.5697	-24.9635	-26.4758	-21.4863	-11.8798	-24.3333	2.91224
	-78.1818	-9.28796	-10.3066	-12.0779	-4.71562	-7.99369	-4.81065	-8.19874	1.21561								-78.1818	-4.01052	-3.08827	-3.05636	-1.69232	-1.48866	-1.29221	-2.43806	0.44901								-78.1818	-28.4432	-32.5366	-24.9202	-26.4758	-21.4863	-11.8442	-24.2844	2.9051
	-78.1636	-9.42064	-10.4806	-12.0779	-4.78707	-8.027	-4.81065	-8.26731	1.22294								-78.1636	-4.13585	-3.04654	-3.05636	-1.69232	-1.59252	-1.33528	-2.47648	0.45142								-78.1636	-28.407	-32.4704	-24.8769	-26.4758	-21.4453	-11.9865	-24.277	2.87784
	-78.1454	-9.45381	-10.3501	-11.953	-4.78707	-8.027	-4.8814	-8.24206	1.19667								-78.1454	-4.17763	-3.13001	-3.13001	-1.7659	-1.59252	-1.33528	-2.52189	0.45914								-78.1454	-28.4432	-32.5035	-24.7902	-26.5519	-21.4863	-11.8798	-24.2758	2.89799
	-78.1273	-9.3543	-10.3501	-11.9113	-4.75135	-8.09361	-4.8814	-8.22368	1.19225								-78.1273	-4.26118	-3.17174	-3.16683	-1.72911	-1.66176	-1.4645	-2.57585	0.45943								-78.1273	-28.5519	-32.5366	-24.8335	-26.4758	-21.4863	-11.8442	-24.2881	2.90976
	-78.1091	-9.32113	-10.3501	-12.0363	-4.78707	-8.027	-4.8814	-8.23383	1.20113								-78.1091	-4.30296	-3.25521	-3.20366	-1.69232	-1.59252	-1.4645	-2.58519	0.47682								-78.1091	-28.5157	-32.5035	-24.9202	-26.4758	-21.5273	-11.7375	-24.28	2.91942
	-78.0909	-9.38747	-10.3066	-12.0363	-4.8228	-7.99369	-4.91677	-8.24394	1.19417								-78.0909	-4.21941	-3.25521	-3.13001	-1.61874	-1.62714	-1.42143	-2.54532	0.46951								-78.0909	-28.5881	-32.5366	-24.9202	-26.5139	-21.4863	-11.702	-24.2912	2.93339
	-78.0727	-9.48699	-10.3936	-12.1196	-4.78707	-7.92708	-4.77528	-8.24826	1.22839								-78.0727	-4.17763	-3.29694	-3.09318	-1.61874	-1.59252	-1.4645	-2.54059	0.46418								-78.0727	-28.5157	-32.669	-25.0502	-26.5519	-21.3633	-11.7731	-24.3205	2.9382
	-78.0545	-9.52016	-10.3066	-12.1196	-4.89424	-7.99369	-4.77528	-8.26826	1.21402								-78.0545	-3.92697	-3.17174	-3.05636	-1.65553	-1.5579	-1.33528	-2.45063	0.4374								-78.0545	-28.4794	-32.5697	-25.0069	-26.666	-21.3223	-11.8442	-24.3148	2.92099
	-78.0364	-9.42064	-10.2196	-11.953	-4.8228	-7.96038	-4.8814	-8.20964	1.18504								-78.0364	-3.63454	-3.25521	-3.09318	-1.80269	-1.59252	-1.29221	-2.44506	0.4066								-78.0364	-28.4794	-32.4373	-24.9635	-26.59	-21.2403	-11.8798	-24.2651	2.90393
	-78.0182	-9.28796	-10.2631	-11.953	-4.71562	-8.027	-4.8814	-8.18801	1.19315								-78.0182	-3.50921	-3.25521	-3.24048	-1.83948	-1.59252	-1.37835	-2.46921	0.39367								-78.0182	-28.4794	-32.4042	-24.8335	-26.4758	-21.3223	-11.8442	-24.2266	2.89911
	-78	-9.22162	-10.3066	-12.0363	-4.75135	-8.027	-4.91677	-8.20994	1.19584								-78	-3.50921	-3.21347	-3.24048	-1.87627	-1.66176	-1.33528	-2.47275	0.38814								-78	-28.3708	-32.4042	-24.7902	-26.3617	-21.2813	-11.8798	-24.1813	2.88692
	-77.9818	-9.18844	-10.2631	-12.0363	-4.85852	-8.027	-4.91677	-8.21502	1.18215								-77.9818	-3.55098	-3.21347	-3.16683	-1.87627	-1.62714	-1.42143	-2.47602	0.38162								-77.9818	-28.4432	-32.4373	-24.7902	-26.3998	-21.1993	-11.8442	-24.1857	2.90238
	-77.9636	-9.15527	-10.2196	-12.0363	-4.75135	-7.96038	-4.91677	-8.17328	1.18932								-77.9636	-3.59276	-3.21347	-3.05636	-1.87627	-1.59252	-1.4645	-2.46598	0.37818								-77.9636	-28.5157	-32.5366	-24.9202	-26.4378	-21.1993	-11.8798	-24.2482	2.91221
	-77.9455	-9.18844	-10.1761	-11.9946	-4.89424	-7.89377	-4.8814	-8.17144	1.17348								-77.9455	-3.71809	-3.25521	-2.94589	-1.94985	-1.62714	-1.4645	-2.49345	0.38251								-77.9455	-28.5157	-32.5035	-24.8335	-26.5519	-21.2403	-11.8798	-24.2541	2.90996
	-77.9273	-9.15527	-10.0892	-11.9946	-4.85852	-7.89377	-4.84603	-8.13956	1.17427								-77.9273	-3.67631	-3.33868	-2.7986	-1.98664	-1.59252	-1.42143	-2.46903	0.38388								-77.9273	-28.4794	-32.4042	-24.8335	-26.5519	-21.1993	-11.7731	-24.2069	2.91541
	-77.9091	-9.18844	-10.3066	-11.9946	-4.75135	-7.89377	-4.84603	-8.16347	1.19781								-77.9091	-3.63454	-3.46388	-2.90907	-1.83948	-1.59252	-1.33528	-2.46246	0.4079								-77.9091	-28.6244	-32.3711	-24.8335	-26.628	-21.0763	-11.8087	-24.2237	2.92084
	-77.8909	-9.32113	-10.3501	-11.8697	-4.75135	-8.027	-4.73991	-8.17653	1.20053								-77.8909	-3.67631	-3.46388	-2.98271	-1.72911	-1.66176	-1.33528	-2.47484	0.41615								-77.8909	-28.6606	-32.2387	-24.7468	-26.7801	-21.0353	-11.7731	-24.2058	2.92072
	-77.8727	-9.3543	-10.3936	-11.7864	-4.71562	-8.0603	-4.84603	-8.1927	1.18906								-77.8727	-3.55098	-3.46388	-3.05636	-1.72911	-1.69638	-1.29221	-2.46482	0.40966								-77.8727	-28.6244	-32.1725	-24.9202	-26.7041	-21.1173	-11.8442	-24.2305	2.89878
	-77.8546	-9.3543	-10.3066	-11.8697	-4.75135	-8.09361	-4.8814	-8.20949	1.18538								-77.8546	-3.50921	-3.29694	-3.16683	-1.7659	-1.62714	-1.33528	-2.45022	0.39752								-77.8546	-28.4794	-32.2056	-24.9635	-26.666	-21.0353	-11.8442	-24.199	2.89683
	-77.8364	-9.28796	-10.1761	-11.953	-4.75135	-8.027	-4.84603	-8.17358	1.18802								-77.8364	-3.55098	-3.17174	-3.13001	-1.80269	-1.62714	-1.20606	-2.41477	0.40131								-77.8364	-28.4794	-32.2387	-24.9635	-26.7421	-20.9943	-11.8798	-24.2163	2.89852
	-77.8182	-9.22162	-10.0892	-12.0363	-4.78707	-7.86046	-4.95214	-8.15779	1.17801								-77.8182	-3.46743	-3.29694	-3.05636	-1.83948	-1.66176	-1.42143	-2.45723	0.37291								-77.8182	-28.5519	-32.338	-24.9202	-26.8562	-21.0353	-11.9154	-24.2695	2.90769
	-77.8	-9.28796	-10.1761	-11.953	-4.85852	-7.86046	-4.91677	-8.17547	1.17233								-77.8	-3.50921	-3.46388	-3.09318	-1.83948	-1.66176	-1.50757	-2.51251	0.38394								-77.8	-28.5519	-32.4042	-25.0069	-26.7421	-21.0763	-11.8087	-24.265	2.92483
	-77.7818	-9.28796	-10.1761	-11.9946	-4.96569	-7.89377	-4.91677	-8.20583	1.1665								-77.7818	-3.63454	-3.42214	-3.13001	-2.02343	-1.69638	-1.37835	-2.54747	0.39378								-77.7818	-28.4794	-32.4042	-25.0069	-26.59	-21.2403	-11.7375	-24.2431	2.92146
	-77.7636	-9.3543	-10.0892	-11.953	-4.96569	-7.79385	-4.84603	-8.167	1.16697								-77.7636	-3.55098	-3.38041	-3.01954	-2.13379	-1.5579	-1.37835	-2.5035	0.38424								-77.7636	-28.407	-32.338	-24.9635	-26.4758	-21.1173	-11.8087	-24.1851	2.9025
	-77.7455	-9.38747	-10.0892	-12.0363	-4.89424	-7.82716	-4.81065	-8.17416	1.18669								-77.7455	-3.67631	-3.38041	-2.98271	-2.13379	-1.59252	-1.33528	-2.51684	0.39599								-77.7455	-28.407	-32.4373	-24.9202	-26.3617	-21.0763	-11.8442	-24.1745	2.90495
	-77.7273	-9.42064	-10.0892	-12.0363	-4.92997	-7.82716	-4.84603	-8.19154	1.1812								-77.7273	-3.63454	-3.38041	-2.87224	-1.94985	-1.66176	-1.42143	-2.4867	0.38159								-77.7273	-28.4432	-32.4373	-24.8335	-26.5139	-21.1173	-11.8442	-24.1983	2.9085
	-77.7091	-9.25479	-9.95871	-11.9946	-4.92997	-7.92708	-4.8814	-8.15776	1.1601								-77.7091	-3.63454	-3.46388	-2.83542	-1.91306	-1.66176	-1.37835	-2.48117	0.39293								-77.7091	-28.407	-32.4704	-24.7902	-26.5139	-21.0763	-11.7731	-24.1718	2.92108
	-77.6909	-9.18844	-10.0457	-11.9946	-4.92997	-7.96038	-4.8814	-8.16675	1.16247								-77.6909	-3.55098	-3.38041	-2.87224	-1.83948	-1.66176	-1.37835	-2.4472	0.38291								-77.6909	-28.407	-32.5697	-24.9202	-26.5519	-21.1583	-11.702	-24.2182	2.93968
	-77.6727	-9.15527	-10.1761	-11.9946	-5.00142	-7.96038	-4.81065	-8.18308	1.16892								-77.6727	-3.63454	-3.25521	-2.83542	-1.80269	-1.62714	-1.4645	-2.43658	0.37711								-77.6727	-28.4432	-32.4704	-24.8335	-26.5519	-21.1173	-11.8087	-24.2042	2.91768
	-77.6546	-9.28796	-10.2631	-11.9113	-5.14432	-7.92708	-4.77528	-8.21818	1.15978								-77.6546	-3.59276	-3.29694	-2.72495	-1.69232	-1.62714	-1.4645	-2.39977	0.37886								-77.6546	-28.4794	-32.4373	-24.7902	-26.7041	-21.1583	-11.9154	-24.2475	2.90366
	-77.6364	-9.32113	-10.1761	-11.953	-5.03714	-7.92708	-4.77528	-8.19829	1.16981								-77.6364	-3.63454	-3.33868	-2.76177	-1.69232	-1.5579	-1.55065	-2.42264	0.38576								-77.6364	-28.4794	-32.5035	-24.7468	-26.5519	-20.9943	-11.8798	-24.1926	2.91637
	-77.6182	-9.25479	-10.2631	-11.953	-5.03714	-7.99369	-4.70454	-8.20104	1.17924								-77.6182	-3.63454	-3.33868	-2.94589	-1.61874	-1.66176	-1.42143	-2.43684	0.40033								-77.6182	-28.4432	-32.6028	-24.6168	-26.59	-20.9123	-11.8798	-24.1742	2.9274
	-77.6	-9.1221	-10.2196	-12.0363	-4.96569	-8.027	-4.70454	-8.17921	1.18817								-77.6	-3.59276	-3.42214	-2.87224	-1.61874	-1.5579	-1.50757	-2.42856	0.40006								-77.6	-28.4794	-32.6028	-24.6602	-26.5139	-20.9533	-11.8442	-24.1756	2.93081
	-77.5818	-9.15527	-10.1761	-12.1196	-5.00142	-8.0603	-4.70454	-8.20288	1.19233								-77.5818	-3.59276	-3.29694	-2.83542	-1.72911	-1.5579	-1.42143	-2.40559	0.38873								-77.5818	-28.5519	-32.6028	-24.7035	-26.4378	-20.7893	-11.8442	-24.1549	2.93879
	-77.5636	-9.15527	-10.0457	-12.1196	-5.07287	-7.92708	-4.77528	-8.18263	1.17278								-77.5636	-3.67631	-3.25521	-2.87224	-1.72911	-1.5579	-1.33528	-2.40434	0.40316								-77.5636	-28.5881	-32.5366	-24.7468	-26.4758	-20.7893	-11.8087	-24.1576	2.94053
	-77.5455	-9.25479	-9.91522	-12.1196	-5.00142	-7.89377	-4.81065	-8.1659	1.17222								-77.5455	-3.67631	-3.25521	-2.90907	-1.61874	-1.5579	-1.29221	-2.38491	0.41492								-77.5455	-28.5519	-32.4704	-24.7902	-26.5519	-20.8303	-11.7375	-24.1554	2.94321
	-77.5273	-9.3543	-9.91522	-12.0779	-4.96569	-7.82716	-4.84603	-8.16439	1.17124								-77.5273	-3.67631	-3.29694	-2.94589	-1.72911	-1.48866	-1.29221	-2.40485	0.4179								-77.5273	-28.407	-32.4704	-24.8335	-26.4378	-20.7893	-11.6308	-24.0948	2.94991
	-77.5091	-9.32113	-10.0022	-12.2029	-4.96569	-7.89377	-4.73991	-8.18759	1.19797								-77.5091	-3.75987	-3.33868	-2.94589	-1.83948	-1.5579	-1.37835	-2.47003	0.41093								-77.5091	-28.2983	-32.338	-24.6602	-26.3617	-21.0353	-11.6664	-24.06	2.91489
	-77.4909	-9.32113	-9.87174	-12.0779	-5.03714	-7.92708	-4.70454	-8.15659	1.17438								-77.4909	-3.67631	-3.38041	-2.90907	-1.87627	-1.5579	-1.4645	-2.47741	0.39463								-77.4909	-28.3345	-32.2718	-24.7035	-26.3237	-21.0353	-11.7731	-24.0737	2.89459
	-77.4727	-9.22162	-10.0022	-11.9946	-5.03714	-7.89377	-4.81065	-8.16	1.15854								-77.4727	-3.59276	-3.50561	-2.87224	-1.91306	-1.59252	-1.4645	-2.49012	0.39088								-77.4727	-28.2983	-32.4042	-24.7468	-26.3617	-21.0353	-11.7375	-24.0973	2.91172
	-77.4545	-9.15527	-10.0892	-11.953	-5.03714	-7.86046	-4.73991	-8.13916	1.16384								-77.4545	-3.63454	-3.58908	-2.94589	-1.94985	-1.59252	-1.42143	-2.52222	0.40656								-77.4545	-28.3708	-32.4373	-24.7468	-26.3998	-21.0353	-11.8442	-24.139	2.90428
	-77.4364	-9.18844	-10.1761	-11.9946	-4.92997	-7.89377	-4.77528	-8.15971	1.18022								-77.4364	-3.55098	-3.58908	-2.87224	-1.98664	-1.69638	-1.33528	-2.5051	0.3956								-77.4364	-28.2983	-32.4373	-24.7035	-26.3617	-21.0763	-11.8442	-24.1202	2.89805
	-77.4182	-9.08893	-10.1327	-12.0363	-4.96569	-7.89377	-4.91677	-8.17235	1.16293								-77.4182	-3.55098	-3.67254	-2.83542	-1.98664	-1.66176	-1.42143	-2.52146	0.3966								-77.4182	-28.2983	-32.4373	-24.7035	-26.3998	-21.1583	-11.8798	-24.1462	2.89116
	-77.4	-9.1221	-10.2631	-12.0779	-4.92997	-7.92708	-4.8814	-8.20027	1.18217								-77.4	-3.71809	-3.54734	-2.94589	-2.06021	-1.76562	-1.29221	-2.55489	0.40632								-77.4	-28.3345	-32.338	-24.7468	-26.3998	-21.1173	-11.9509	-24.1479	2.8751
	-77.3818	-9.08893	-10.2196	-12.0363	-5.00142	-7.92708	-4.8814	-8.19246	1.16768								-77.3818	-3.63454	-3.50561	-3.05636	-2.13379	-1.62714	-1.33528	-2.54879	0.40192								-77.3818	-28.407	-32.3049	-24.7035	-26.3998	-21.0353	-11.9509	-24.1336	2.87813
	-77.3636	-9.1221	-10.0892	-11.9946	-4.92997	-7.92708	-4.84603	-8.1515	1.16649								-77.3636	-3.55098	-3.33868	-3.16683	-2.097	-1.62714	-1.37835	-2.5265	0.38431								-77.3636	-28.407	-32.2387	-24.7902	-26.3237	-20.9533	-11.9865	-24.1166	2.86849
	-77.3454	-9.15527	-10.1761	-12.0363	-4.96569	-7.92708	-4.84603	-8.18442	1.17356								-77.3454	-3.42566	-3.33868	-3.13001	-2.097	-1.59252	-1.4645	-2.50806	0.36583								-77.3454	-28.407	-32.2718	-24.5735	-26.2096	-20.9123	-12.0221	-24.066	2.86376
	-77.3273	-9.15527	-10.0457	-11.953	-4.92997	-7.99369	-4.70454	-8.13036	1.17372								-77.3273	-3.46743	-3.29694	-3.01954	-1.94985	-1.62714	-1.50757	-2.47808	0.35998								-77.3273	-28.5157	-32.3049	-24.6168	-26.3998	-20.9533	-11.8442	-24.1058	2.90104
	-77.3091	-9.18844	-10.1327	-11.9113	-4.89424	-7.96038	-4.70454	-8.13193	1.17845								-77.3091	-3.50921	-3.25521	-3.09318	-2.06021	-1.69638	-1.50757	-2.5203	0.35414								-77.3091	-28.3345	-32.4373	-24.5735	-26.5139	-20.9533	-11.7375	-24.0917	2.92247
	-77.2909	-9.18844	-10.1327	-11.8697	-4.85852	-7.89377	-4.70454	-8.10794	1.17765								-77.2909	-3.55098	-3.17174	-3.20366	-2.06021	-1.62714	-1.42143	-2.50586	0.3728								-77.2909	-28.262	-32.4704	-24.5735	-26.5139	-20.9943	-11.7375	-24.0919	2.92069
	-77.2727	-9.18844	-10.1327	-11.953	-4.96569	-7.89377	-4.73991	-8.14558	1.1734								-77.2727	-3.42566	-3.25521	-3.09318	-2.06021	-1.69638	-1.4645	-2.49919	0.35074								-77.2727	-28.262	-32.338	-24.6602	-26.59	-21.1173	-11.6308	-24.0997	2.92163
	-77.2545	-9.1221	-10.2631	-11.9113	-4.92997	-7.89377	-4.81065	-8.15516	1.17109								-77.2545	-3.42566	-3.33868	-3.13001	-2.02343	-1.66176	-1.55065	-2.5217	0.35522								-77.2545	-28.2258	-32.3711	-24.7468	-26.5139	-21.1173	-11.7375	-24.1187	2.90634
	-77.2364	-9.08893	-10.2631	-11.953	-4.96569	-7.89377	-4.81065	-8.16252	1.1714								-77.2364	-3.42566	-3.38041	-3.01954	-2.17058	-1.66176	-1.4645	-2.52041	0.3551								-77.2364	-28.2258	-32.3711	-24.7468	-26.4758	-21.1993	-11.7731	-24.132	2.89746
	-77.2182	-9.1221	-10.2196	-11.9113	-5.00142	-7.79385	-4.77528	-8.13727	1.16625								-77.2182	-3.46743	-3.38041	-3.01954	-2.13379	-1.66176	-1.4645	-2.52124	0.35997								-77.2182	-28.2983	-32.338	-24.7902	-26.4758	-21.2813	-11.702	-24.1476	2.90548
	-77.2	-9.1221	-10.1761	-11.828	-5.03714	-7.82716	-4.70454	-8.11585	1.15811								-77.2	-3.55098	-3.38041	-2.98271	-2.097	-1.59252	-1.50757	-2.51853	0.36885								-77.2	-28.2983	-32.3711	-24.7035	-26.4378	-21.1583	-11.7375	-24.1178	2.90602
	-77.1818	-9.08893	-10.1761	-11.9113	-5.03714	-7.96038	-4.70454	-8.14641	1.16521								-77.1818	-3.59276	-3.46388	-3.01954	-2.06021	-1.62714	-1.4645	-2.538	0.38349								-77.1818	-28.262	-32.2056	-24.6602	-26.4378	-21.1173	-11.702	-24.0642	2.89484
	-77.1636	-9.08893	-10.1327	-11.828	-5.00142	-7.96038	-4.73991	-8.12522	1.15347								-77.1636	-3.59276	-3.46388	-2.94589	-2.06021	-1.66176	-1.4645	-2.5315	0.3779								-77.1636	-28.1533	-32.1063	-24.6168	-26.5519	-21.0353	-11.6664	-24.0217	2.89114
	-77.1454	-9.05576	-10.0457	-11.8697	-4.89424	-7.92708	-4.73991	-8.08873	1.16198								-77.1454	-3.59276	-3.42214	-3.01954	-2.097	-1.62714	-1.4645	-2.53718	0.37871								-77.1454	-28.0447	-32.1063	-24.5735	-26.4758	-20.9943	-11.6308	-23.9709	2.88996
	-77.1273	-9.02259	-10.0457	-11.8697	-4.89424	-7.82716	-4.73991	-8.06654	1.16164								-77.1273	-3.75987	-3.46388	-3.01954	-2.097	-1.59252	-1.37835	-2.55186	0.40882								-77.1273	-28.0084	-31.9739	-24.5735	-26.4378	-20.9123	-11.5953	-23.9169	2.88267
	-77.1091	-9.02259	-9.95871	-11.8697	-4.92997	-7.79385	-4.77528	-8.05835	1.1504								-77.1091	-3.59276	-3.50561	-2.94589	-2.06021	-1.66176	-1.33528	-2.51692	0.39392								-77.1091	-28.1171	-31.9078	-24.5301	-26.3617	-20.8713	-11.5597	-23.8913	2.88572
	-77.0909	-9.18844	-9.95871	-11.7864	-4.89424	-7.79385	-4.8814	-8.08384	1.13955								-77.0909	-3.50921	-3.54734	-2.98271	-2.13379	-1.62714	-1.37835	-2.52976	0.38718								-77.0909	-28.1171	-31.9409	-24.4868	-26.3237	-20.7483	-11.5241	-23.8568	2.89679
	-77.0727	-9.22162	-10.0022	-11.828	-4.96569	-7.72723	-4.95214	-8.11615	1.13497								-77.0727	-3.50921	-3.54734	-2.87224	-2.17058	-1.59252	-1.33528	-2.50453	0.38912								-77.0727	-28.1533	-32.0401	-24.5735	-26.2856	-20.7483	-11.5597	-23.8934	2.90238
	-77.0545	-9.22162	-10.0892	-11.8697	-4.89424	-7.76054	-4.8814	-8.11944	1.15722								-77.0545	-3.42566	-3.63081	-2.90907	-2.097	-1.69638	-1.29221	-2.50852	0.39028								-77.0545	-28.1533	-32.007	-24.6168	-26.2856	-20.7483	-11.4886	-23.8833	2.90973
	-77.0364	-9.15527	-10.1327	-11.7031	-4.85852	-7.69393	-4.81065	-8.05902	1.1505								-77.0364	-3.67631	-3.50561	-2.94589	-2.06021	-1.69638	-1.37835	-2.54379	0.39495								-77.0364	-28.2258	-32.1063	-24.5301	-26.3617	-20.7073	-11.6308	-23.927	2.90537
	-77.0182	-9.18844	-10.2631	-11.828	-4.89424	-7.79385	-4.77528	-8.12383	1.17165								-77.0182	-3.67631	-3.58908	-3.01954	-2.02343	-1.76562	-1.33528	-2.56821	0.40558								-77.0182	-28.1533	-32.1063	-24.4868	-26.4758	-20.6663	-11.6664	-23.9258	2.90131
	-77	-9.18844	-10.2196	-11.7864	-4.92997	-7.79385	-4.66916	-8.09791	1.17162								-77	-3.67631	-3.50561	-3.05636	-2.02343	-1.76562	-1.33528	-2.56043	0.40023								-77	-28.0809	-32.1063	-24.5301	-26.5139	-20.7893	-11.5953	-23.936	2.90476
	-76.9818	-9.08893	-10.3066	-11.7447	-4.8228	-7.76054	-4.59842	-8.05367	1.18652								-76.9818	-3.63454	-3.50561	-3.01954	-2.06021	-1.76562	-1.24913	-2.53911	0.40235								-76.9818	-28.1171	-32.2056	-24.5301	-26.59	-20.7073	-11.5597	-23.9516	2.9261
	-76.9636	-9.1221	-10.2631	-11.6614	-4.8228	-7.82716	-4.59842	-8.04917	1.1757								-76.9636	-3.55098	-3.54734	-3.05636	-2.097	-1.76562	-1.24913	-2.54441	0.39856								-76.9636	-28.1533	-32.1394	-24.5301	-26.4758	-20.7483	-11.6664	-23.9522	2.90166
	-76.9455	-9.08893	-10.0892	-11.7447	-4.92997	-7.86046	-4.66916	-8.06374	1.15597								-76.9455	-3.3421	-3.50561	-2.94589	-2.06021	-1.69638	-1.29221	-2.47373	0.37475								-76.9455	-28.1896	-32.0401	-24.4435	-26.5139	-20.8713	-11.5953	-23.9423	2.90034
	-76.9273	-9.1221	-9.95871	-11.5365	-4.85852	-7.79385	-4.81065	-8.01339	1.12078								-76.9273	-3.42566	-3.46388	-2.94589	-2.06021	-1.66176	-1.29221	-2.47493	0.38017								-76.9273	-28.1171	-32.007	-24.3568	-26.5139	-20.9123	-11.5953	-23.9171	2.89183
	-76.9091	-9.1221	-9.91522	-11.6614	-4.85852	-7.72723	-4.8814	-8.02765	1.12543								-76.9091	-3.46743	-3.38041	-2.94589	-2.13379	-1.69638	-1.33528	-2.4932	0.36725								-76.9091	-28.0447	-32.0401	-24.4001	-26.3998	-20.8713	-11.5953	-23.8919	2.88974
	-76.8909	-9.15527	-9.95871	-11.7447	-4.89424	-7.66062	-4.84603	-8.04327	1.13859								-76.8909	-3.50921	-3.33868	-2.94589	-2.13379	-1.731	-1.42143	-2.51333	0.3563								-76.8909	-28.0809	-31.9078	-24.3134	-26.59	-20.9123	-11.5597	-23.894	2.88802
	-76.8727	-9.18844	-9.91522	-11.7864	-4.89424	-7.66062	-4.8814	-8.05439	1.13851								-76.8727	-3.59276	-3.33868	-2.98271	-2.17058	-1.62714	-1.42143	-2.52222	0.37244								-76.8727	-28.0809	-31.9078	-24.2268	-26.5139	-20.8713	-11.6664	-23.8778	2.87155
	-76.8546	-9.18844	-9.95871	-11.7447	-4.85852	-7.66062	-4.84603	-8.04284	1.14299								-76.8546	-3.59276	-3.29694	-3.09318	-2.20737	-1.66176	-1.37835	-2.5384	0.37499								-76.8546	-28.0447	-31.9739	-24.3568	-26.59	-20.8713	-11.6308	-23.9112	2.88396
	-76.8364	-9.15527	-9.87174	-11.828	-4.96569	-7.79385	-4.77528	-8.06498	1.14185								-76.8364	-3.50921	-3.42214	-3.01954	-2.097	-1.76562	-1.33528	-2.5248	0.37387								-76.8364	-28.0447	-31.9409	-24.4868	-26.5139	-20.8303	-11.6308	-23.9079	2.88077
	-76.8182	-9.15527	-9.87174	-11.7447	-4.89424	-7.79385	-4.66916	-8.0215	1.14951								-76.8182	-3.55098	-3.38041	-2.98271	-1.91306	-1.731	-1.29221	-2.47506	0.38745								-76.8182	-28.0447	-32.1063	-24.5301	-26.5519	-20.8303	-11.6308	-23.949	2.89766
	-76.8	-9.22162	-10.0022	-11.8697	-4.85852	-7.72723	-4.70454	-8.06396	1.17267								-76.8	-3.71809	-3.29694	-3.13001	-1.83948	-1.76562	-1.33528	-2.51424	0.40194								-76.8	-28.0447	-32.1394	-24.4001	-26.5519	-20.8303	-11.702	-23.9447	2.88994
	-76.7818	-9.22162	-9.95871	-11.9113	-4.85852	-7.72723	-4.70454	-8.06366	1.17483								-76.7818	-3.71809	-3.25521	-3.05636	-1.7659	-1.731	-1.29221	-2.46979	0.40609								-76.7818	-28.1533	-32.1725	-24.4001	-26.628	-20.8713	-11.5953	-23.9701	2.91415
	-76.7636	-9.22162	-10.0457	-11.9113	-4.92997	-7.69393	-4.70454	-8.08451	1.17348								-76.7636	-3.88519	-3.21347	-2.98271	-1.80269	-1.66176	-1.29221	-2.47301	0.42048								-76.7636	-28.1896	-32.1394	-24.3568	-26.4378	-20.8713	-11.5597	-23.9258	2.91199
	-76.7455	-9.18844	-10.1761	-12.0363	-4.85852	-7.69393	-4.81065	-8.12733	1.18991								-76.7455	-4.01052	-3.25521	-2.94589	-1.94985	-1.5579	-1.24913	-2.49475	0.43991								-76.7455	-28.0809	-32.1725	-24.3568	-26.3998	-20.8713	-11.6664	-23.9246	2.89369
	-76.7273	-9.1221	-10.2196	-12.0779	-4.96569	-7.76054	-4.77528	-8.15353	1.18795								-76.7273	-4.01052	-3.13001	-2.98271	-2.02343	-1.48866	-1.29221	-2.48792	0.4328								-76.7273	-28.0447	-32.1725	-24.4001	-26.3998	-20.9123	-11.5953	-23.9208	2.90082
	-76.7091	-9.1221	-10.1761	-11.953	-4.85852	-7.76054	-4.77528	-8.1076	1.18147								-76.7091	-3.84342	-3.13001	-2.94589	-1.91306	-1.52328	-1.29221	-2.44131	0.41381								-76.7091	-28.0084	-32.1394	-24.3134	-26.3617	-20.7483	-11.6308	-23.867	2.89516
	-76.6909	-9.05576	-10.0892	-11.953	-4.89424	-7.82716	-4.81065	-8.10499	1.16743								-76.6909	-3.75987	-3.04654	-3.01954	-1.91306	-1.52328	-1.16298	-2.40421	0.41581								-76.6909	-27.9359	-32.2387	-24.4001	-26.2856	-20.7073	-11.6308	-23.8664	2.90106
	-76.6727	-9.1221	-9.95871	-11.9113	-4.89424	-7.76054	-4.81065	-8.07626	1.15808								-76.6727	-3.59276	-3.04654	-2.90907	-1.83948	-1.59252	-1.24913	-2.37158	0.38235								-76.6727	-27.9722	-32.1394	-24.4435	-26.3237	-20.8303	-11.4886	-23.8663	2.91033
	-76.6546	-9.22162	-10.0022	-11.828	-4.8228	-7.72723	-4.8814	-8.08055	1.15486								-76.6546	-3.63454	-3.04654	-2.94589	-1.87627	-1.62714	-1.37835	-2.41812	0.37209								-76.6546	-28.1171	-32.007	-24.4435	-26.1715	-20.8713	-11.5241	-23.8558	2.89417
	-76.6364	-9.15527	-10.1327	-11.7864	-4.78707	-7.66062	-4.84603	-8.06134	1.16308								-76.6364	-3.67631	-2.96307	-3.01954	-1.98664	-1.66176	-1.37835	-2.44761	0.3686								-76.6364	-28.0447	-31.9409	-24.4435	-26.0193	-20.8303	-11.5597	-23.8064	2.87677
	-76.6182	-9.1221	-10.0892	-11.6614	-4.85852	-7.76054	-4.77528	-8.04451	1.14518								-76.6182	-3.59276	-3.00481	-2.94589	-2.097	-1.66176	-1.33528	-2.43958	0.35812								-76.6182	-27.9722	-31.8085	-24.4868	-26.0574	-20.8303	-11.5953	-23.7917	2.85706
	-76.6	-9.08893	-10.0892	-11.5365	-4.78707	-7.72723	-4.81065	-8.00659	1.1347								-76.6	-3.55098	-3.08827	-3.01954	-2.06021	-1.59252	-1.37835	-2.44831	0.36421								-76.6	-28.0809	-31.8746	-24.4001	-26.0574	-20.7073	-11.702	-23.8037	2.85721
	-76.5818	-9.08893	-10.0457	-11.5782	-4.85852	-7.76054	-4.81065	-8.02375	1.12943								-76.5818	-3.50921	-3.13001	-3.13001	-2.06021	-1.59252	-1.29221	-2.45236	0.37747								-76.5818	-28.1171	-31.9078	-24.4868	-26.0954	-20.7073	-11.5953	-23.8183	2.87885
	-76.5636	-9.05576	-9.87174	-11.5782	-4.89424	-7.86046	-4.77528	-8.00594	1.11781								-76.5636	-3.38388	-3.21347	-3.13001	-2.097	-1.62714	-1.24913	-2.45011	0.37243								-76.5636	-28.1171	-31.9078	-24.4001	-26.2096	-20.8303	-11.3819	-23.8078	2.90728
	-76.5455	-8.98942	-9.87174	-11.5782	-4.8228	-7.82716	-4.66916	-7.95974	1.13277								-76.5455	-3.50921	-3.17174	-3.05636	-2.097	-1.69638	-1.33528	-2.47766	0.36245								-76.5455	-28.0447	-31.9739	-24.2701	-26.0954	-20.8713	-11.3463	-23.767	2.90968
	-76.5273	-8.95625	-9.95871	-11.7031	-4.78707	-7.76054	-4.59842	-7.96068	1.16054								-76.5273	-3.59276	-3.21347	-3.05636	-2.17058	-1.62714	-1.29221	-2.49209	0.38042								-76.5273	-27.8272	-31.9078	-24.2701	-26.1335	-20.8303	-11.4886	-23.7429	2.87513
	-76.5091	-8.85673	-10.0457	-11.7864	-4.8228	-7.69393	-4.59842	-7.96732	1.16916								-76.5091	-3.63454	-3.17174	-3.05636	-2.20737	-1.62714	-1.37835	-2.51258	0.37205								-76.5091	-27.8272	-31.8416	-24.3568	-26.2096	-20.8713	-11.4886	-23.7658	2.87021
	-76.4909	-8.85673	-10.0022	-11.7031	-4.78707	-7.76054	-4.77528	-7.98082	1.14357								-76.4909	-3.75987	-3.17174	-3.09318	-2.17058	-1.66176	-1.37835	-2.53925	0.38516								-76.4909	-27.9722	-31.8746	-24.2701	-26.2476	-20.8303	-11.5953	-23.7983	2.86702
	-76.4727	-8.85673	-10.2196	-11.7031	-4.8228	-7.72723	-4.81065	-8.02336	1.15053								-76.4727	-3.88519	-3.17174	-3.20366	-2.17058	-1.5579	-1.33528	-2.55406	0.41634								-76.4727	-28.0084	-31.9078	-24.2701	-26.2476	-20.7893	-11.6308	-23.809	2.86828
	-76.4545	-8.92307	-10.1761	-11.6614	-4.89424	-7.79385	-4.91677	-8.06092	1.12792								-76.4545	-3.75987	-3.25521	-3.13001	-2.17058	-1.66176	-1.33528	-2.55212	0.39606								-76.4545	-28.1171	-31.8085	-24.4001	-26.2096	-20.8303	-11.5241	-23.8149	2.87781
	-76.4364	-8.85673	-10.0457	-11.4948	-4.89424	-7.69393	-4.84603	-7.97191	1.10778								-76.4364	-3.80164	-3.17174	-3.01954	-2.097	-1.62714	-1.37835	-2.5159	0.39142								-76.4364	-28.1533	-31.8085	-24.3568	-26.2856	-20.7073	-11.5241	-23.8059	2.88581
	-76.4182	-8.8899	-9.95871	-11.6198	-4.96569	-7.66062	-4.81065	-7.98423	1.11391								-76.4182	-3.75987	-3.21347	-3.01954	-2.097	-1.62714	-1.42143	-2.52308	0.38517								-76.4182	-28.1533	-31.7753	-24.4001	-26.3237	-20.8713	-11.453	-23.8295	2.88853
	-76.4	-8.8899	-10.0022	-11.7031	-5.07287	-7.79385	-4.77528	-8.03953	1.11824								-76.4	-3.63454	-3.25521	-3.13001	-2.06021	-1.59252	-1.42143	-2.51565	0.38441								-76.4	-28.1533	-31.8416	-24.4001	-26.2856	-20.8303	-11.3463	-23.8095	2.91016
	-76.3818	-8.92307	-9.95871	-11.6614	-5.07287	-7.79385	-4.77528	-8.03087	1.11203								-76.3818	-3.63454	-3.17174	-3.05636	-1.98664	-1.59252	-1.50757	-2.49156	0.37056								-76.3818	-28.0447	-31.8416	-24.4435	-26.2856	-20.8713	-11.3819	-23.8114	2.89864
	-76.3636	-8.92307	-9.91522	-11.7031	-4.89424	-7.72723	-4.70454	-7.9779	1.1374								-76.3636	-3.59276	-3.25521	-3.01954	-2.097	-1.48866	-1.37835	-2.47192	0.38613								-76.3636	-28.0447	-31.8416	-24.4868	-26.2476	-20.9533	-11.4886	-23.8437	2.87987
	-76.3454	-8.95625	-9.78476	-11.7447	-4.85852	-7.69393	-4.59842	-7.93943	1.14941								-76.3454	-3.63454	-3.21347	-2.94589	-2.13379	-1.59252	-1.42143	-2.49027	0.37038								-76.3454	-27.9722	-31.8746	-24.5301	-26.2476	-20.9943	-11.5597	-23.8631	2.86824
	-76.3273	-8.95625	-9.82825	-11.6198	-4.85852	-7.62731	-4.70454	-7.93244	1.12843								-76.3273	-3.67631	-3.08827	-3.05636	-1.94985	-1.52328	-1.42143	-2.45258	0.38496								-76.3273	-28.0084	-31.8746	-24.4868	-26.2476	-20.9123	-11.5597	-23.8482	2.87242
	-76.3091	-9.02259	-9.95871	-11.8697	-4.89424	-7.66062	-4.73991	-8.02429	1.15819								-76.3091	-3.80164	-3.08827	-3.13001	-1.83948	-1.52328	-1.37835	-2.46017	0.41134								-76.3091	-27.9359	-32.007	-24.3134	-26.0954	-20.9123	-11.5241	-23.798	2.88115
	-76.2909	-8.98942	-10.0892	-11.7447	-4.92997	-7.66062	-4.66916	-8.01385	1.1547								-76.2909	-3.75987	-3.13001	-3.16683	-1.83948	-1.5579	-1.37835	-2.47207	0.4085								-76.2909	-27.8997	-31.9739	-24.2268	-26.2476	-20.9123	-11.4886	-23.7915	2.88504
	-76.2727	-8.8899	-10.0022	-11.7447	-4.85852	-7.72723	-4.70454	-7.98785	1.14929								-76.2727	-3.88519	-3.00481	-3.20366	-1.87627	-1.5579	-1.42143	-2.49154	0.41264								-76.2727	-27.9722	-31.8746	-24.0968	-26.3237	-20.9123	-11.453	-23.7721	2.88587
	-76.2545	-8.79039	-10.0457	-11.7031	-4.8228	-7.69393	-4.66916	-7.95418	1.1517								-76.2545	-3.88519	-3.04654	-3.31413	-1.91306	-1.45404	-1.4645	-2.51291	0.42387								-76.2545	-28.0084	-31.9409	-24.0101	-26.3998	-20.7893	-11.453	-23.7669	2.89996
	-76.2364	-8.79039	-10.0022	-11.7031	-4.85852	-7.69393	-4.59842	-7.94109	1.15266								-76.2364	-3.80164	-3.00481	-3.31413	-1.87627	-1.41942	-1.4645	-2.48013	0.41787								-76.2364	-27.9722	-31.9739	-24.0534	-26.4378	-20.8303	-11.3819	-23.7749	2.91129
	-76.2182	-8.79039	-10.0457	-11.6614	-4.8228	-7.66062	-4.73991	-7.95347	1.14077								-76.2182	-3.88519	-3.04654	-3.24048	-1.80269	-1.45404	-1.29221	-2.45353	0.43939								-76.2182	-27.8997	-31.9739	-24.2268	-26.3617	-20.8713	-11.4886	-23.8037	2.88972
	-76.2	-8.79039	-10.0892	-11.7447	-4.71562	-7.52739	-4.73991	-7.93454	1.16369								-76.2	-3.75987	-2.92134	-3.16683	-1.72911	-1.59252	-1.29221	-2.41031	0.40979								-76.2	-27.8997	-32.007	-24.1834	-26.2856	-20.9123	-11.6308	-23.8198	2.86888
	-76.1818	-8.82356	-10.1327	-11.8697	-4.8228	-7.52739	-4.73991	-7.986	1.17112								-76.1818	-3.67631	-3.04654	-3.05636	-1.83948	-1.731	-1.20606	-2.42596	0.39417								-76.1818	-27.8272	-31.9078	-24.1834	-26.2096	-20.9533	-11.5953	-23.7794	2.85753
	-76.1636	-8.92307	-10.0892	-11.7864	-4.85852	-7.62731	-4.73991	-8.00406	1.15743								-76.1636	-3.96875	-3.08827	-2.98271	-1.80269	-1.76562	-1.29221	-2.48338	0.41709								-76.1636	-27.8272	-31.8746	-24.1834	-26.1335	-20.9943	-11.4886	-23.7503	2.86612
	-76.1454	-8.95625	-10.0457	-11.828	-4.89424	-7.59401	-4.73991	-8.00969	1.15746								-76.1454	-3.96875	-3.00481	-3.13001	-1.83948	-1.731	-1.33528	-2.50155	0.41606								-76.1454	-27.8997	-31.8746	-24.0968	-26.1715	-20.9943	-11.4886	-23.7542	2.87026
	-76.1273	-8.95625	-10.0022	-11.828	-5.00142	-7.5607	-4.63379	-7.99706	1.15604								-76.1273	-3.88519	-2.96307	-3.13001	-1.83948	-1.59252	-1.4645	-2.47913	0.40247								-76.1273	-27.9359	-31.7422	-24.2268	-26.1715	-20.9943	-11.453	-23.754	2.86531
	-76.1091	-8.8899	-9.91522	-11.7864	-4.89424	-7.66062	-4.56305	-7.95157	1.15983								-76.1091	-3.80164	-2.87961	-2.98271	-1.83948	-1.5579	-1.50757	-2.42815	0.38075								-76.1091	-27.9359	-31.8085	-24.1401	-26.0574	-20.8713	-11.453	-23.711	2.87188
	-76.0909	-8.82356	-9.95871	-11.6614	-4.92997	-7.66062	-4.56305	-7.93289	1.14378								-76.0909	-3.84342	-2.92134	-3.01954	-1.83948	-1.5579	-1.42143	-2.43385	0.39636								-76.0909	-27.9359	-31.8085	-24.1401	-26.0193	-20.7893	-11.4174	-23.6851	2.87864
	-76.0727	-8.82356	-10.0022	-11.5782	-4.96569	-7.66062	-4.63379	-7.944	1.12731								-76.0727	-3.80164	-3.00481	-3.09318	-1.83948	-1.52328	-1.33528	-2.43295	0.4091								-76.0727	-27.9359	-31.8416	-24.1401	-26.0954	-20.8713	-11.3819	-23.711	2.88616
	-76.0545	-8.79039	-9.87174	-11.6614	-4.85852	-7.66062	-4.66916	-7.91864	1.13392								-76.0545	-3.92697	-3.08827	-3.05636	-1.7659	-1.5579	-1.33528	-2.45511	0.42672								-76.0545	-27.9722	-31.8416	-24.0968	-26.1715	-20.8303	-11.453	-23.7275	2.8811
	-76.0364	-8.69088	-9.82825	-11.7031	-4.78707	-7.52739	-4.63379	-7.86174	1.14449								-76.0364	-3.96875	-3.08827	-3.16683	-1.83948	-1.66176	-1.20606	-2.48853	0.43819								-76.0364	-28.0084	-31.8416	-24.1401	-26.2096	-20.9533	-11.4886	-23.7736	2.87501
	-76.0182	-8.72405	-9.82825	-11.7031	-4.75135	-7.62731	-4.59842	-7.87208	1.15101								-76.0182	-3.96875	-3.04654	-3.20366	-1.94985	-1.59252	-1.24913	-2.50174	0.43366								-76.0182	-27.9722	-31.8085	-24.2268	-26.2856	-21.0353	-11.3819	-23.785	2.88534
	-76	-8.75722	-9.82825	-11.5782	-4.71562	-7.72723	-4.66916	-7.87927	1.13413								-76	-3.92697	-3.00481	-3.05636	-1.7659	-1.69638	-1.29221	-2.4571	0.41765								-76	-27.8997	-31.8746	-24.2701	-26.2476	-20.9943	-11.4174	-23.784	2.88339
	-75.9818	-8.6577	-9.82825	-11.5782	-4.6799	-7.69393	-4.66916	-7.85118	1.13514								-75.9818	-3.80164	-3.00481	-3.05636	-1.72911	-1.69638	-1.33528	-2.43726	0.40132								-75.9818	-27.9359	-31.9409	-24.2701	-26.1335	-20.8713	-11.453	-23.7674	2.88713
	-75.9636	-8.72405	-9.87174	-11.6198	-4.71562	-7.66062	-4.63379	-7.87093	1.14403								-75.9636	-3.80164	-3.00481	-3.05636	-1.61874	-1.59252	-1.24913	-2.3872	0.42218								-75.9636	-27.8635	-32.0401	-24.3134	-26.0954	-20.8303	-11.4886	-23.7719	2.88866
	-75.9455	-8.79039	-9.82825	-11.4948	-4.75135	-7.69393	-4.59842	-7.85953	1.12962								-75.9455	-3.71809	-3.00481	-3.05636	-1.54516	-1.59252	-1.33528	-2.37537	0.41015								-75.9455	-27.8635	-32.1063	-24.3134	-26.1335	-20.8303	-11.5241	-23.7952	2.89098
	-75.9273	-8.8899	-9.69778	-11.4532	-4.6799	-7.59401	-4.63379	-7.82476	1.12449								-75.9273	-3.71809	-3.08827	-3.05636	-1.54516	-1.62714	-1.24913	-2.38069	0.42001								-75.9273	-27.8997	-32.1725	-24.3134	-26.1335	-20.8713	-11.4886	-23.8132	2.90267
	-75.9091	-8.92307	-9.69778	-11.4116	-4.75135	-7.52739	-4.63379	-7.82416	1.11499								-75.9091	-3.55098	-3.29694	-3.01954	-1.65553	-1.62714	-1.33528	-2.41424	0.39988								-75.9091	-27.9722	-32.1394	-24.2268	-26.2096	-20.9123	-11.453	-23.8189	2.90819
	-75.8909	-8.82356	-9.6543	-11.3283	-4.64417	-7.66062	-4.73991	-7.80847	1.09965								-75.8909	-3.50921	-3.29694	-3.01954	-1.72911	-1.80024	-1.37835	-2.45557	0.37655								-75.8909	-27.9722	-32.0733	-24.1401	-26.2096	-20.8303	-11.453	-23.7797	2.90426
	-75.8727	-8.85673	-9.69778	-11.4116	-4.71562	-7.62731	-4.73991	-7.84149	1.10542								-75.8727	-3.50921	-3.29694	-3.09318	-1.65553	-1.69638	-1.29221	-2.42391	0.39952								-75.8727	-27.9359	-32.1394	-24.0968	-26.0193	-20.8303	-11.4886	-23.7517	2.89852
	-75.8546	-8.75722	-9.69778	-11.5365	-4.71562	-7.62731	-4.77528	-7.85162	1.11289								-75.8546	-3.42566	-3.25521	-3.20366	-1.83948	-1.5579	-1.33528	-2.4362	0.39065								-75.8546	-27.9359	-32.0401	-24.1401	-25.9433	-20.7483	-11.4886	-23.716	2.88997
	-75.8364	-8.85673	-9.78476	-11.4948	-4.78707	-7.66062	-4.73991	-7.88732	1.11241								-75.8364	-3.50921	-3.25521	-3.16683	-1.7659	-1.59252	-1.37835	-2.44467	0.39309								-75.8364	-27.8635	-31.9409	-24.1834	-25.9433	-20.8303	-11.4174	-23.6964	2.88449
	-75.8182	-8.8899	-9.95871	-11.6198	-4.8228	-7.62731	-4.70454	-7.93718	1.13727								-75.8182	-3.59276	-3.17174	-3.31413	-1.7659	-1.48866	-1.37835	-2.45192	0.41288								-75.8182	-27.8997	-32.007	-24.3134	-25.8672	-20.8303	-11.3819	-23.7166	2.89648
	-75.8	-8.85673	-9.87174	-11.5365	-4.71562	-7.5607	-4.59842	-7.85662	1.14268								-75.8	-3.63454	-3.04654	-3.20366	-1.7659	-1.45404	-1.33528	-2.40666	0.40899								-75.8	-28.0084	-31.9078	-24.3568	-25.9433	-20.9123	-11.3107	-23.7399	2.90201
	-75.7818	-8.79039	-9.74127	-11.4532	-4.71562	-7.59401	-4.59842	-7.81548	1.12398								-75.7818	-3.71809	-2.83787	-3.13001	-1.80269	-1.52328	-1.29221	-2.38402	0.40055								-75.7818	-27.9359	-31.7422	-24.4001	-26.0193	-20.8713	-11.453	-23.737	2.86632
	-75.7636	-8.75722	-9.6543	-11.4532	-4.71562	-7.46078	-4.59842	-7.77326	1.11915								-75.7636	-3.80164	-2.87961	-3.05636	-1.7659	-1.5579	-1.24913	-2.38509	0.41068								-75.7636	-27.8635	-31.7092	-24.3568	-25.9433	-20.9123	-11.4174	-23.7004	2.86111
	-75.7455	-8.79039	-9.61081	-11.4948	-4.71562	-7.49408	-4.59842	-7.78403	1.12201								-75.7455	-3.71809	-3.04654	-3.05636	-1.72911	-1.62714	-1.24913	-2.4044	0.40653								-75.7455	-27.791	-31.7092	-24.3134	-26.0574	-20.8303	-11.453	-23.6924	2.85798
	-75.7273	-8.75722	-9.69778	-11.5365	-4.6799	-7.49408	-4.59842	-7.79398	1.13369								-75.7273	-3.67631	-3.21347	-3.05636	-1.7659	-1.69638	-1.29221	-2.45011	0.40128								-75.7273	-27.7548	-31.6761	-24.1834	-26.1335	-20.8303	-11.5241	-23.6837	2.84429
	-75.7091	-8.72405	-9.91522	-11.4532	-4.57272	-7.5607	-4.59842	-7.80405	1.14596								-75.7091	-3.59276	-3.29694	-3.01954	-1.72911	-1.731	-1.20606	-2.42923	0.40534								-75.7091	-27.7548	-31.7422	-24.1401	-26.0193	-20.9123	-11.453	-23.6703	2.85451
	-75.6909	-8.62453	-10.0022	-11.3699	-4.64417	-7.62731	-4.56305	-7.80519	1.13638								-75.6909	-3.55098	-3.33868	-2.94589	-1.72911	-1.731	-1.24913	-2.42413	0.39676								-75.6909	-27.7186	-31.7092	-24.1401	-26.0193	-20.9123	-11.4174	-23.6528	2.85475
	-75.6727	-8.55819	-9.82825	-11.3699	-4.60845	-7.5607	-4.63379	-7.75988	1.12088								-75.6727	-3.67631	-3.17174	-2.76177	-1.83948	-1.69638	-1.37835	-2.42067	0.37443								-75.6727	-27.6461	-31.643	-24.0968	-25.9433	-20.9123	-11.453	-23.6157	2.83766
	-75.6546	-8.55819	-9.82825	-11.3699	-4.64417	-7.49408	-4.59842	-7.74884	1.12131								-75.6546	-3.55098	-3.08827	-2.72495	-1.80269	-1.59252	-1.37835	-2.35629	0.36264								-75.6546	-27.791	-31.6761	-24.0968	-25.9433	-20.8303	-11.3463	-23.6139	2.86559
	-75.6364	-8.55819	-9.69778	-11.4948	-4.60845	-7.49408	-4.56305	-7.73607	1.13374								-75.6364	-3.38388	-3.08827	-2.83542	-1.80269	-1.48866	-1.37835	-2.32955	0.35743								-75.6364	-27.791	-31.7422	-24.1401	-26.0574	-20.8713	-11.3107	-23.6521	2.87893
	-75.6182	-8.52502	-9.56732	-11.4948	-4.60845	-7.52739	-4.56305	-7.71435	1.12539								-75.6182	-3.30033	-3.04654	-2.90907	-1.7659	-1.41942	-1.42143	-2.31045	0.35406								-75.6182	-27.8635	-31.7092	-24.1401	-26.0954	-20.8303	-11.3819	-23.67	2.87158
	-75.6	-8.6577	-9.61081	-11.3699	-4.64417	-7.59401	-4.63379	-7.75173	1.10712								-75.6	-3.30033	-3.21347	-2.94589	-1.69232	-1.3848	-1.33528	-2.31202	0.38249								-75.6	-27.791	-31.7753	-24.1834	-25.9433	-20.7483	-11.3463	-23.6313	2.87815
	-75.5818	-8.55819	-9.69778	-11.4116	-4.64417	-7.69393	-4.59842	-7.76734	1.11705								-75.5818	-3.3421	-3.25521	-2.94589	-1.61874	-1.35018	-1.24913	-2.29354	0.40356								-75.5818	-27.8635	-31.8416	-24.1401	-25.9813	-20.7483	-11.2751	-23.6416	2.89877
	-75.5636	-8.52502	-9.69778	-11.4532	-4.60845	-7.69393	-4.59842	-7.7628	1.12416								-75.5636	-3.38388	-3.25521	-2.87224	-1.58195	-1.52328	-1.37835	-2.33249	0.38195								-75.5636	-27.8635	-31.7422	-24.0534	-26.0954	-20.7893	-11.3463	-23.6484	2.88066
	-75.5455	-8.52502	-9.82825	-11.4116	-4.46555	-7.66062	-4.59842	-7.74824	1.14098								-75.5455	-3.46743	-3.25521	-2.76177	-1.58195	-1.66176	-1.24913	-2.32954	0.38775								-75.5455	-27.8635	-31.7753	-24.0101	-26.0574	-20.8303	-11.3819	-23.6531	2.8761
	-75.5273	-8.55819	-9.78476	-11.4948	-4.50128	-7.69393	-4.52767	-7.76011	1.15119								-75.5273	-3.50921	-3.17174	-2.83542	-1.58195	-1.62714	-1.20606	-2.32192	0.39459								-75.5273	-27.8997	-31.6099	-24.1834	-26.1335	-20.8303	-11.3819	-23.6731	2.86547
	-75.5091	-8.69088	-9.69778	-11.4532	-4.46555	-7.76054	-4.56305	-7.77183	1.14505								-75.5091	-3.50921	-3.08827	-2.94589	-1.72911	-1.62714	-1.37835	-2.37966	0.36927								-75.5091	-27.8635	-31.5437	-24.0968	-26.2476	-20.8713	-11.4886	-23.6852	2.84385
	-75.4909	-8.79039	-9.56732	-11.4532	-4.57272	-7.62731	-4.56305	-7.76233	1.13085								-75.4909	-3.59276	-3.17174	-2.90907	-1.65553	-1.62714	-1.42143	-2.39628	0.38238								-75.4909	-27.8272	-31.5768	-24.0101	-26.0193	-20.8303	-11.3107	-23.5957	2.86483
	-75.4727	-8.79039	-9.52383	-11.5365	-4.71562	-7.52739	-4.52767	-7.77023	1.12849								-75.4727	-3.55098	-3.17174	-2.94589	-1.65553	-1.5579	-1.42143	-2.38391	0.38461								-75.4727	-27.791	-31.5768	-24.0101	-25.9813	-20.7483	-11.3107	-23.5697	2.86464
	-75.4545	-8.69088	-9.52383	-11.5365	-4.78707	-7.5607	-4.56305	-7.777	1.11559								-75.4545	-3.63454	-3.21347	-2.72495	-1.65553	-1.69638	-1.42143	-2.39105	0.3785								-75.4545	-27.791	-31.6099	-24.2268	-26.0574	-20.6663	-11.2751	-23.6044	2.87902
	-75.4364	-8.59136	-9.56732	-11.3283	-4.71562	-7.59401	-4.59842	-7.7325	1.09509								-75.4364	-3.50921	-3.21347	-2.6513	-1.65553	-1.69638	-1.37835	-2.35071	0.36668								-75.4364	-27.6823	-31.6099	-24.1834	-26.0574	-20.6253	-11.2751	-23.5722	2.87488
	-75.4182	-8.62453	-9.74127	-11.3699	-4.75135	-7.66062	-4.4923	-7.77333	1.11718								-75.4182	-3.46743	-3.25521	-2.6513	-1.54516	-1.69638	-1.33528	-2.32513	0.37682								-75.4182	-27.791	-31.6761	-24.2268	-25.9813	-20.7483	-11.4174	-23.6401	2.86
	-75.4	-8.6577	-9.61081	-11.3283	-4.71562	-7.76054	-4.56305	-7.77266	1.10229								-75.4	-3.55098	-3.13001	-2.72495	-1.58195	-1.66176	-1.24913	-2.31646	0.38558								-75.4	-27.7186	-31.643	-24.0534	-26.0574	-20.9123	-11.453	-23.6396	2.84406
	-75.3818	-8.6577	-9.56732	-11.3283	-4.60845	-7.69393	-4.56305	-7.73645	1.10993								-75.3818	-3.50921	-3.08827	-2.76177	-1.50837	-1.62714	-1.16298	-2.27629	0.39436								-75.3818	-27.6823	-31.6761	-24.0534	-25.9813	-20.9533	-11.4886	-23.6392	2.83694
	-75.3636	-8.62453	-9.6543	-11.3699	-4.60845	-7.62731	-4.4923	-7.72947	1.12531								-75.3636	-3.59276	-3.13001	-2.87224	-1.54516	-1.59252	-1.11991	-2.30877	0.41433								-75.3636	-27.5374	-31.6761	-24.0968	-25.8291	-20.9533	-11.4886	-23.5969	2.82627
	-75.3454	-8.62453	-9.61081	-11.3283	-4.64417	-7.59401	-4.45693	-7.70978	1.11858								-75.3454	-3.63454	-3.25521	-2.90907	-1.58195	-1.69638	-1.20606	-2.38053	0.4124								-75.3454	-27.5011	-31.6099	-24.0968	-25.9052	-21.0353	-11.5241	-23.6121	2.81272
	-75.3273	-8.62453	-9.69778	-11.1617	-4.57272	-7.5607	-4.59842	-7.70264	1.09921								-75.3273	-3.63454	-3.21347	-2.94589	-1.61874	-1.66176	-1.24913	-2.38726	0.40672								-75.3273	-27.5011	-31.643	-24.0534	-25.8291	-20.9943	-11.453	-23.579	2.82501
	-75.3091	-8.6577	-9.6543	-11.1617	-4.537	-7.52739	-4.59842	-7.68941	1.10111								-75.3091	-3.46743	-3.25521	-3.01954	-1.54516	-1.48866	-1.42143	-2.36624	0.39861								-75.3091	-27.5736	-31.7422	-24.0101	-25.9052	-20.9123	-11.453	-23.5994	2.84219
	-75.2909	-8.62453	-9.6543	-11.1617	-4.50128	-7.59401	-4.4923	-7.67135	1.11332								-75.2909	-3.59276	-3.21347	-2.90907	-1.58195	-1.48866	-1.4645	-2.37507	0.39643								-75.2909	-27.5736	-31.7753	-24.0968	-25.9052	-20.8713	-11.4174	-23.6066	2.85218
	-75.2727	-8.55819	-9.6543	-11.2866	-4.46555	-7.69393	-4.56305	-7.7036	1.12133								-75.2727	-3.63454	-3.29694	-2.83542	-1.58195	-1.48866	-1.4645	-2.38367	0.40379								-75.2727	-27.6823	-31.8085	-24.0968	-26.0193	-20.8713	-11.4174	-23.6493	2.86351
	-75.2545	-8.69088	-9.69778	-11.2866	-4.46555	-7.69393	-4.52767	-7.72707	1.13075								-75.2545	-3.75987	-3.17174	-2.76177	-1.50837	-1.59252	-1.42143	-2.36928	0.40721								-75.2545	-27.6461	-31.7753	-24.0534	-26.1335	-20.8303	-11.5953	-23.6723	2.83775
	-75.2364	-8.82356	-9.6543	-11.3283	-4.46555	-7.59401	-4.70454	-7.7617	1.12055								-75.2364	-3.96875	-3.00481	-2.87224	-1.50837	-1.52328	-1.4645	-2.39033	0.42771								-75.2364	-27.5736	-31.7092	-24.0534	-26.0954	-20.8303	-11.4886	-23.6251	2.84216
	-75.2182	-8.92307	-9.6543	-11.4116	-4.42983	-7.52739	-4.70454	-7.77511	1.13657								-75.2182	-3.96875	-3.00481	-2.87224	-1.50837	-1.59252	-1.29221	-2.37315	0.43664								-75.2182	-27.6461	-31.6761	-24.0101	-26.0193	-20.7893	-11.3819	-23.5871	2.85656
	-75.2	-8.8899	-9.6543	-11.5365	-4.50128	-7.39416	-4.59842	-7.76243	1.1529								-75.2	-4.01052	-2.96307	-2.98271	-1.47158	-1.59252	-1.29221	-2.38544	0.44685								-75.2	-27.5011	-31.7092	-24.0101	-25.9433	-20.6663	-11.4174	-23.5412	2.84978
	-75.1818	-8.82356	-9.6543	-11.4532	-4.46555	-7.46078	-4.45693	-7.71905	1.15762								-75.1818	-4.13585	-3.04654	-2.90907	-1.47158	-1.66176	-1.37835	-2.43386	0.45219								-75.1818	-27.5736	-31.6099	-23.9667	-25.9433	-20.7073	-11.3819	-23.5304	2.84719
	-75.1636	-8.75722	-9.74127	-11.4532	-4.46555	-7.42747	-4.52767	-7.72873	1.1542								-75.1636	-4.0523	-3.04654	-2.90907	-1.54516	-1.69638	-1.37835	-2.43797	0.43467								-75.1636	-27.6823	-31.643	-23.8801	-25.9052	-20.6663	-11.453	-23.5383	2.84535
	-75.1454	-8.75722	-9.82825	-11.4116	-4.50128	-7.52739	-4.45693	-7.7471	1.15742								-75.1454	-3.92697	-2.87961	-2.90907	-1.54516	-1.62714	-1.37835	-2.37772	0.41592								-75.1454	-27.7548	-31.7422	-23.8367	-25.9052	-20.7073	-11.3819	-23.5547	2.86687
	-75.1273	-8.79039	-9.87174	-11.245	-4.537	-7.49408	-4.52767	-7.74431	1.13389								-75.1273	-3.88519	-2.96307	-2.87224	-1.61874	-1.5579	-1.37835	-2.37925	0.41258								-75.1273	-27.791	-31.7422	-23.9234	-25.9433	-20.7893	-11.2751	-23.5774	2.88245
	-75.1091	-8.82356	-9.91522	-11.245	-4.64417	-7.39416	-4.4923	-7.7524	1.13197								-75.1091	-3.80164	-3.00481	-2.87224	-1.54516	-1.52328	-1.24913	-2.33271	0.4223								-75.1091	-27.791	-31.6761	-23.9234	-25.7911	-20.8713	-11.1684	-23.5369	2.88478
	-75.0909	-8.82356	-10.0457	-11.2866	-4.60845	-7.39416	-4.52767	-7.78102	1.14461								-75.0909	-3.71809	-3.17174	-2.87224	-1.54516	-1.52328	-1.16298	-2.33225	0.43043								-75.0909	-27.6099	-31.7422	-23.8801	-25.7531	-20.7893	-11.3107	-23.5142	2.8634
	-75.0727	-8.79039	-9.78476	-11.3283	-4.64417	-7.52739	-4.45693	-7.75532	1.13382								-75.0727	-3.71809	-3.25521	-2.7986	-1.54516	-1.5579	-1.29221	-2.36119	0.41975								-75.0727	-27.6099	-31.7422	-23.9234	-25.7911	-20.7893	-11.3819	-23.5396	2.85448
	-75.0545	-8.79039	-9.82825	-11.245	-4.537	-7.52739	-4.45693	-7.73082	1.13771								-75.0545	-3.71809	-3.33868	-2.76177	-1.65553	-1.59252	-1.24913	-2.38595	0.41948								-75.0545	-27.5736	-31.7422	-23.9234	-25.715	-20.8713	-11.3463	-23.5286	2.85326
	-75.0364	-8.72405	-9.78476	-11.3699	-4.60845	-7.49408	-4.38618	-7.7279	1.14659								-75.0364	-3.75987	-3.29694	-2.76177	-1.50837	-1.48866	-1.20606	-2.33695	0.44014								-75.0364	-27.7186	-31.643	-23.9667	-25.7911	-20.8713	-11.4886	-23.5799	2.83265
	-75.0182	-8.72405	-9.82825	-11.245	-4.60845	-7.59401	-4.42156	-7.73688	1.13216								-75.0182	-3.75987	-3.25521	-2.7986	-1.50837	-1.41942	-1.33528	-2.34612	0.43252								-75.0182	-27.7186	-31.4775	-23.9234	-25.8291	-20.8303	-11.453	-23.5386	2.82424
	-75	-8.79039	-9.78476	-11.3283	-4.537	-7.66062	-4.59842	-7.78324	1.12966								-75	-3.71809	-3.21347	-2.76177	-1.43479	-1.45404	-1.37835	-2.32675	0.42301								-75	-27.7548	-31.4113	-23.8367	-25.8291	-20.8303	-11.453	-23.5192	2.81949
	-74.9818	-8.82356	-9.78476	-11.3699	-4.60845	-7.5607	-4.63379	-7.79686	1.12545								-74.9818	-3.67631	-3.04654	-2.83542	-1.43479	-1.52328	-1.42143	-2.32296	0.40244								-74.9818	-27.6461	-31.4113	-23.8801	-25.8672	-20.8713	-11.4886	-23.5274	2.80895
	-74.9636	-8.85673	-9.61081	-11.3699	-4.57272	-7.59401	-4.52767	-7.75531	1.12981								-74.9636	-3.67631	-3.00481	-2.7986	-1.47158	-1.59252	-1.4645	-2.33472	0.38804								-74.9636	-27.6461	-31.5437	-23.9234	-25.9433	-20.8713	-11.453	-23.5634	2.82876
	-74.9455	-8.95625	-9.6543	-11.245	-4.50128	-7.66062	-4.63379	-7.7752	1.11901								-74.9455	-3.59276	-2.92134	-2.83542	-1.58195	-1.59252	-1.33528	-2.30988	0.37816								-74.9455	-27.5374	-31.4775	-23.9667	-25.9433	-20.7893	-11.5241	-23.5397	2.81003
	-74.9273	-8.82356	-9.61081	-11.3699	-4.60845	-7.59401	-4.66916	-7.77932	1.11204								-74.9273	-3.59276	-2.92134	-2.7986	-1.61874	-1.66176	-1.29221	-2.31423	0.3738								-74.9273	-27.4649	-31.5768	-23.9234	-25.9813	-20.7073	-11.5597	-23.5356	2.81457
	-74.9091	-8.85673	-9.69778	-11.3699	-4.57272	-7.59401	-4.63379	-7.78749	1.12464								-74.9091	-3.59276	-2.92134	-2.83542	-1.65553	-1.66176	-1.37835	-2.34086	0.36543								-74.9091	-27.5011	-31.4444	-23.9234	-26.0193	-20.8303	-11.5597	-23.5464	2.8008
	-74.8909	-8.8899	-9.78476	-11.2866	-4.60845	-7.59401	-4.56305	-7.7878	1.1253								-74.8909	-3.59276	-3.00481	-2.6513	-1.65553	-1.731	-1.29221	-2.32127	0.36713								-74.8909	-27.5011	-31.3782	-23.8367	-25.9813	-20.7893	-11.5241	-23.5018	2.79949
	-74.8727	-8.72405	-9.87174	-11.2866	-4.60845	-7.5607	-4.56305	-7.7691	1.12573								-74.8727	-3.55098	-3.00481	-2.68812	-1.61874	-1.59252	-1.24913	-2.28405	0.3777								-74.8727	-27.5736	-31.4113	-23.7934	-25.9433	-20.7483	-11.5241	-23.499	2.80613
	-74.8546	-8.69088	-9.74127	-11.3699	-4.57272	-7.49408	-4.52767	-7.73276	1.13279								-74.8546	-3.63454	-2.96307	-2.72495	-1.54516	-1.5579	-1.37835	-2.30066	0.38171								-74.8546	-27.5011	-31.4113	-23.8367	-25.9052	-20.7893	-11.4174	-23.4768	2.81561
	-74.8364	-8.69088	-9.6543	-11.2866	-4.50128	-7.5607	-4.59842	-7.71536	1.11855								-74.8364	-3.63454	-3.08827	-2.7986	-1.58195	-1.62714	-1.33528	-2.3443	0.38894								-74.8364	-27.4649	-31.4775	-24.0101	-25.9433	-20.7483	-11.3463	-23.4984	2.83358
	-74.8182	-8.72405	-9.69778	-11.2033	-4.537	-7.49408	-4.63379	-7.715	1.10695								-74.8182	-3.59276	-3.13001	-2.87224	-1.58195	-1.731	-1.37835	-2.38105	0.38022								-74.8182	-27.5011	-31.5768	-24.0101	-25.8672	-20.7483	-11.4174	-23.5201	2.83235
	-74.8	-8.79039	-9.69778	-11.12	-4.50128	-7.5607	-4.56305	-7.70554	1.11008								-74.8	-3.67631	-3.08827	-2.98271	-1.58195	-1.52328	-1.37835	-2.37181	0.40493								-74.8	-27.5736	-31.5106	-24.0101	-25.7911	-20.6663	-11.5241	-23.5126	2.81498
	-74.7818	-8.82356	-9.69778	-11.12	-4.46555	-7.59401	-4.63379	-7.72245	1.10787								-74.7818	-3.63454	-3.17174	-2.98271	-1.61874	-1.59252	-1.24913	-2.3749	0.40997								-74.7818	-27.5736	-31.4444	-23.8367	-25.8291	-20.7483	-11.5953	-23.5046	2.79607
	-74.7636	-8.85673	-9.74127	-11.2033	-4.46555	-7.59401	-4.59842	-7.74322	1.12338								-74.7636	-3.71809	-3.17174	-3.01954	-1.58195	-1.5579	-1.29221	-2.39024	0.42118								-74.7636	-27.5011	-31.5106	-23.75	-25.7531	-20.6663	-11.5597	-23.4568	2.80421
	-74.7455	-8.75722	-9.6543	-11.2033	-4.46555	-7.52739	-4.59842	-7.70103	1.11537								-74.7455	-3.71809	-3.21347	-2.98271	-1.65553	-1.5579	-1.24913	-2.39614	0.42136								-74.7455	-27.4649	-31.6099	-23.6634	-25.715	-20.5842	-11.4174	-23.4091	2.83352
	-74.7273	-8.69088	-9.61081	-11.1617	-4.3941	-7.46078	-4.63379	-7.65867	1.11046								-74.7273	-3.80164	-3.25521	-2.94589	-1.61874	-1.52328	-1.20606	-2.3918	0.43962								-74.7273	-27.4649	-31.5106	-23.75	-25.7911	-20.5842	-11.4174	-23.4197	2.82638
	-74.7091	-8.72405	-9.69778	-11.1617	-4.42983	-7.46078	-4.45693	-7.65517	1.1296								-74.7091	-3.88519	-3.33868	-2.90907	-1.61874	-1.52328	-1.20606	-2.4135	0.45275								-74.7091	-27.4649	-31.4775	-23.7067	-25.7531	-20.3792	-11.3819	-23.3605	2.83403
	-74.6909	-8.75722	-9.6543	-11.2866	-4.537	-7.49408	-4.38618	-7.6859	1.13766								-74.6909	-4.0523	-3.33868	-2.7986	-1.61874	-1.48866	-1.24913	-2.42435	0.46662								-74.6909	-27.5736	-31.4775	-23.7067	-25.9052	-20.4612	-11.3463	-23.4118	2.84583
	-74.6727	-8.75722	-9.6543	-11.3283	-4.50128	-7.5607	-4.52767	-7.72157	1.13157								-74.6727	-3.96875	-3.38041	-2.72495	-1.72911	-1.45404	-1.24913	-2.41773	0.45443								-74.6727	-27.6099	-31.4775	-23.9667	-25.8291	-20.5432	-11.2751	-23.4503	2.85393
	-74.6546	-8.69088	-9.61081	-11.3699	-4.60845	-7.5607	-4.59842	-7.73986	1.11488								-74.6546	-4.01052	-3.33868	-2.76177	-1.65553	-1.5579	-1.24913	-2.42892	0.45419								-74.6546	-27.5374	-31.4444	-23.9234	-25.8672	-20.5432	-11.2751	-23.4318	2.84814
	-74.6364	-8.6577	-9.56732	-11.3283	-4.6799	-7.46078	-4.63379	-7.72129	1.09766								-74.6364	-3.92697	-3.29694	-2.72495	-1.61874	-1.62714	-1.24913	-2.40731	0.43869								-74.6364	-27.4649	-31.4113	-23.9234	-25.9052	-20.5842	-11.3463	-23.4392	2.83117
	-74.6182	-8.6577	-9.56732	-11.2866	-4.537	-7.49408	-4.59842	-7.69019	1.10957								-74.6182	-3.84342	-3.38041	-2.7986	-1.54516	-1.69638	-1.33528	-2.43321	0.43036								-74.6182	-27.4287	-31.5768	-23.7934	-25.8672	-20.6663	-11.4174	-23.4583	2.83059
	-74.6	-8.6577	-9.61081	-11.1617	-4.46555	-7.5607	-4.59842	-7.67581	1.10527								-74.6	-3.84342	-3.21347	-2.87224	-1.50837	-1.59252	-1.29221	-2.38704	0.43364								-74.6	-27.4287	-31.5437	-23.7934	-25.715	-20.5022	-11.5241	-23.4179	2.81363
	-74.5818	-8.82356	-9.61081	-11.2866	-4.46555	-7.62731	-4.56305	-7.72948	1.12664								-74.5818	-3.84342	-3.29694	-2.83542	-1.398	-1.62714	-1.37835	-2.39655	0.43675								-74.5818	-27.5011	-31.5768	-23.7067	-25.7531	-20.5022	-11.5597	-23.4333	2.81598
	-74.5636	-8.8899	-9.6543	-11.1617	-4.50128	-7.69393	-4.63379	-7.75581	1.10805								-74.5636	-3.71809	-3.29694	-2.72495	-1.398	-1.52328	-1.42143	-2.34712	0.42273								-74.5636	-27.4649	-31.5437	-23.7067	-25.7911	-20.5432	-11.5241	-23.429	2.81571
	-74.5455	-8.82356	-9.82825	-11.0784	-4.60845	-7.59401	-4.52767	-7.74338	1.10795								-74.5455	-3.55098	-3.25521	-2.68812	-1.398	-1.52328	-1.33528	-2.29181	0.40723								-74.5455	-27.5011	-31.5106	-23.6634	-25.7531	-20.3382	-11.5241	-23.3817	2.82026
	-74.5273	-8.79039	-9.74127	-11.0367	-4.60845	-7.59401	-4.56305	-7.72231	1.09386								-74.5273	-3.59276	-3.25521	-2.76177	-1.43479	-1.45404	-1.33528	-2.30564	0.416								-74.5273	-27.4287	-31.5106	-23.6634	-25.7531	-20.3792	-11.4886	-23.3706	2.82028
	-74.5091	-8.69088	-9.6543	-11.0784	-4.57272	-7.5607	-4.56305	-7.68667	1.09321								-74.5091	-3.59276	-3.13001	-2.68812	-1.50837	-1.48866	-1.33528	-2.29053	0.3969								-74.5091	-27.3562	-31.3782	-23.7067	-25.7911	-20.3792	-11.3819	-23.3322	2.82045
	-74.4909	-8.62453	-9.6543	-11.0367	-4.64417	-7.42747	-4.52767	-7.65248	1.08428								-74.4909	-3.67631	-2.92134	-2.72495	-1.54516	-1.59252	-1.33528	-2.29926	0.38565								-74.4909	-27.32	-31.2789	-23.6634	-25.639	-20.3382	-11.4174	-23.2761	2.80113
	-74.4727	-8.55819	-9.52383	-11.1617	-4.71562	-7.39416	-4.45693	-7.63507	1.0884								-74.4727	-3.67631	-3.04654	-2.7986	-1.58195	-1.59252	-1.33528	-2.33853	0.39319								-74.4727	-27.2838	-31.2458	-23.7067	-25.715	-20.3382	-11.4174	-23.2845	2.79863
	-74.4545	-8.49185	-9.48034	-11.2866	-4.60845	-7.42747	-4.52767	-7.63707	1.10049								-74.4545	-3.55098	-3.04654	-2.83542	-1.72911	-1.48866	-1.33528	-2.331	0.37939								-74.4545	-27.3925	-31.2458	-23.8367	-25.7531	-20.3382	-11.4174	-23.3306	2.80566
	-74.4364	-8.59136	-9.48034	-11.4116	-4.60845	-7.39416	-4.4923	-7.66303	1.1206								-74.4364	-3.55098	-3.21347	-2.87224	-1.72911	-1.62714	-1.29221	-2.38086	0.38652								-74.4364	-27.3562	-31.2789	-23.7067	-25.715	-20.2972	-11.453	-23.3012	2.80167
	-74.4182	-8.55819	-9.48034	-11.4116	-4.46555	-7.42747	-4.45693	-7.63334	1.13591								-74.4182	-3.59276	-3.25521	-2.90907	-1.72911	-1.731	-1.33528	-2.4254	0.38473								-74.4182	-27.3925	-31.2127	-23.7067	-25.8291	-20.3382	-11.4886	-23.328	2.79403
	-74.4	-8.55819	-9.56732	-11.3699	-4.46555	-7.52739	-4.38618	-7.64576	1.14232								-74.4	-3.59276	-3.42214	-2.76177	-1.69232	-1.66176	-1.29221	-2.40383	0.40296								-74.4	-27.3925	-31.1465	-23.7934	-25.8291	-20.4612	-11.3819	-23.3341	2.7991
	-74.3818	-8.49185	-9.56732	-11.245	-4.537	-7.52739	-4.42156	-7.63168	1.11707								-74.3818	-3.67631	-3.21347	-2.72495	-1.58195	-1.59252	-1.20606	-2.33254	0.41295								-74.3818	-27.32	-31.1134	-23.8367	-25.8291	-20.4612	-11.4886	-23.3415	2.7776
	-74.3636	-8.49185	-9.56732	-11.12	-4.60845	-7.42747	-4.42156	-7.60611	1.09754								-74.3636	-3.71809	-3.17174	-2.72495	-1.61874	-1.52328	-1.29221	-2.3415	0.40924								-74.3636	-27.3925	-31.1796	-23.7934	-25.7531	-20.4612	-11.453	-23.3388	2.78985
	-74.3454	-8.59136	-9.48034	-11.0784	-4.64417	-7.39416	-4.4923	-7.61345	1.08095								-74.3454	-3.71809	-3.04654	-2.61448	-1.65553	-1.41942	-1.29221	-2.29104	0.40304								-74.3454	-27.3562	-31.0803	-23.75	-25.8291	-20.4202	-11.4886	-23.3207	2.7772
	-74.3273	-8.59136	-9.6543	-11.0784	-4.64417	-7.39416	-4.45693	-7.63655	1.09472								-74.3273	-3.84342	-3.04654	-2.57765	-1.72911	-1.5579	-1.20606	-2.32678	0.41173								-74.3273	-27.3562	-31.0141	-23.7067	-25.7531	-20.4202	-11.4886	-23.2898	2.76855
	-74.3091	-8.59136	-9.69778	-11.1617	-4.60845	-7.36086	-4.4923	-7.65207	1.1063								-74.3091	-3.80164	-3.00481	-2.57765	-1.65553	-1.66176	-1.24913	-2.32509	0.398								-74.3091	-27.3562	-31.0141	-23.6634	-25.7531	-20.3382	-11.4174	-23.2571	2.78128
	-74.2909	-8.55819	-9.6543	-11.12	-4.64417	-7.46078	-4.52767	-7.66085	1.0909								-74.2909	-3.63454	-3.08827	-2.54083	-1.69232	-1.59252	-1.20606	-2.29242	0.38844								-74.2909	-27.3562	-31.0803	-23.5767	-25.7531	-20.4202	-11.3819	-23.2614	2.7893
	-74.2727	-8.49185	-9.61081	-11.12	-4.6799	-7.52739	-4.59842	-7.6714	1.07611								-74.2727	-3.67631	-3.13001	-2.6513	-1.72911	-1.59252	-1.33528	-2.35242	0.38502								-74.2727	-27.2475	-31.1465	-23.62	-25.715	-20.2972	-11.4174	-23.2406	2.78852
	-74.2545	-8.55819	-9.56732	-11.1617	-4.60845	-7.5607	-4.56305	-7.6699	1.08963								-74.2545	-3.67631	-3.08827	-2.68812	-1.69232	-1.52328	-1.42143	-2.34829	0.38283								-74.2545	-27.2475	-31.1465	-23.75	-25.8291	-20.3792	-11.3107	-23.2772	2.80488
	-74.2364	-8.52502	-9.56732	-11.1617	-4.6799	-7.52739	-4.66916	-7.68841	1.07217								-74.2364	-3.67631	-3.13001	-2.68812	-1.72911	-1.45404	-1.42143	-2.34984	0.38869								-74.2364	-27.2838	-31.2127	-23.8367	-25.715	-20.5022	-11.204	-23.2924	2.821
	-74.2182	-8.55819	-9.56732	-11.1617	-4.6799	-7.49408	-4.59842	-7.6766	1.07991								-74.2182	-3.67631	-3.04654	-2.6513	-1.69232	-1.45404	-1.42143	-2.32366	0.38421								-74.2182	-27.2838	-31.2458	-23.8801	-25.639	-20.3382	-11.2751	-23.277	2.81767
	-74.2	-8.62453	-9.61081	-11.245	-4.60845	-7.46078	-4.56305	-7.68543	1.10343								-74.2	-3.80164	-3.04654	-2.6513	-1.58195	-1.41942	-1.42143	-2.32038	0.40809								-74.2	-27.32	-31.1796	-23.6634	-25.6009	-20.2972	-11.3107	-23.2286	2.80715
	-74.1818	-8.69088	-9.52383	-11.245	-4.537	-7.49408	-4.52767	-7.66974	1.11026								-74.1818	-3.75987	-3.08827	-2.6513	-1.54516	-1.41942	-1.37835	-2.30706	0.41111								-74.1818	-27.32	-31.1465	-23.6634	-25.677	-20.2562	-11.4174	-23.2467	2.79257
	-74.1636	-8.69088	-9.52383	-11.2866	-4.60845	-7.42747	-4.59842	-7.68928	1.10186								-74.1636	-3.75987	-2.96307	-2.76177	-1.61874	-1.45404	-1.24913	-2.3011	0.41102								-74.1636	-27.3562	-31.2127	-23.5767	-25.677	-20.2972	-11.453	-23.2621	2.79374
	-74.1454	-8.72405	-9.39337	-11.3283	-4.60845	-7.42747	-4.56305	-7.67411	1.10376								-74.1454	-3.71809	-3.00481	-2.87224	-1.54516	-1.45404	-1.33528	-2.3216	0.41022								-74.1454	-27.3562	-31.312	-23.5333	-25.677	-20.3382	-11.3819	-23.2664	2.81162
	-74.1273	-8.72405	-9.39337	-11.2866	-4.57272	-7.42747	-4.52767	-7.65532	1.10583								-74.1273	-3.71809	-3.13001	-2.76177	-1.61874	-1.41942	-1.37835	-2.33773	0.40798								-74.1273	-27.32	-31.2458	-23.5333	-25.6009	-20.2972	-11.2751	-23.2121	2.81787
	-74.1091	-8.55819	-9.56732	-11.2033	-4.60845	-7.46078	-4.63379	-7.67197	1.08794								-74.1091	-3.75987	-3.00481	-2.6513	-1.72911	-1.48866	-1.37835	-2.33535	0.39062								-74.1091	-27.32	-31.1796	-23.5333	-25.6009	-20.2562	-11.2751	-23.1942	2.81301
	-74.0909	-8.49185	-9.56732	-11.2866	-4.537	-7.36086	-4.63379	-7.64624	1.10275								-74.0909	-3.84342	-3.13001	-2.7986	-1.65553	-1.5579	-1.4645	-2.40833	0.4047								-74.0909	-27.2475	-31.1796	-23.62	-25.6009	-20.2972	-11.2751	-23.2034	2.80847
	-74.0727	-8.42551	-9.52383	-11.0784	-4.537	-7.49408	-4.59842	-7.60954	1.07833								-74.0727	-3.88519	-3.21347	-2.76177	-1.65553	-1.5579	-1.37835	-2.4087	0.42052								-74.0727	-27.2838	-31.2127	-23.5767	-25.5629	-20.3382	-11.3463	-23.2201	2.80061
	-74.0545	-8.35916	-9.61081	-11.12	-4.50128	-7.52739	-4.4923	-7.60183	1.09963								-74.0545	-3.88519	-3.13001	-2.76177	-1.65553	-1.62714	-1.37835	-2.40633	0.41088								-74.0545	-27.3562	-31.2458	-23.49	-25.5248	-20.2562	-11.3463	-23.2032	2.80876
	-74.0364	-8.52502	-9.6543	-11.1617	-4.57272	-7.46078	-4.38618	-7.62678	1.11459								-74.0364	-3.92697	-3.04654	-2.68812	-1.65553	-1.69638	-1.29221	-2.38429	0.41262								-74.0364	-27.3925	-31.3451	-23.4467	-25.4868	-20.2152	-11.3107	-23.1995	2.82532
	-74.0182	-8.59136	-9.52383	-11.12	-4.64417	-7.49408	-4.42156	-7.6325	1.09421								-74.0182	-3.92697	-3.04654	-2.68812	-1.61874	-1.69638	-1.29221	-2.37816	0.41483								-74.0182	-27.32	-31.2789	-23.5333	-25.6009	-20.1742	-11.2396	-23.1911	2.83034
	-74	-8.59136	-9.43686	-11.12	-4.60845	-7.46078	-4.42156	-7.6065	1.09268								-74	-3.88519	-2.87961	-2.6513	-1.61874	-1.66176	-1.29221	-2.33147	0.40222								-74	-27.2113	-31.2789	-23.5333	-25.5629	-19.9692	-11.1329	-23.1147	2.84642
	-73.9818	-8.59136	-9.48034	-11.2033	-4.64417	-7.32755	-4.56305	-7.63496	1.08826								-73.9818	-4.01052	-2.87961	-2.83542	-1.54516	-1.62714	-1.29221	-2.36501	0.43055								-73.9818	-27.2113	-31.2458	-23.5767	-25.6009	-20.0102	-11.0973	-23.1237	2.84808
	-73.9636	-8.55819	-9.48034	-11.12	-4.57272	-7.26094	-4.52767	-7.58665	1.08876								-73.9636	-3.96875	-2.96307	-2.7986	-1.65553	-1.52328	-1.20606	-2.35255	0.43481								-73.9636	-27.2838	-31.1465	-23.5767	-25.6009	-20.0922	-11.1329	-23.1388	2.8342
	-73.9455	-8.49185	-9.61081	-11.12	-4.57272	-7.22763	-4.66916	-7.61537	1.08198								-73.9455	-4.09408	-2.96307	-2.7986	-1.72911	-1.5579	-1.29221	-2.40583	0.43711								-73.9455	-27.3925	-31.0803	-23.5333	-25.5248	-20.0102	-11.0973	-23.1064	2.83895
	-73.9273	-8.55819	-9.56732	-11.1617	-4.60845	-7.29424	-4.56305	-7.62549	1.09142								-73.9273	-4.17763	-3.17174	-2.83542	-1.69232	-1.59252	-1.4645	-2.48902	0.44443								-73.9273	-27.4287	-31.1465	-23.5767	-25.4107	-19.9692	-11.1329	-23.1108	2.84056
	-73.9091	-8.49185	-9.61081	-11.12	-4.57272	-7.36086	-4.52767	-7.61399	1.09375								-73.9091	-4.17763	-3.33868	-2.76177	-1.58195	-1.52328	-1.37835	-2.46028	0.47017								-73.9091	-27.4649	-31.0803	-23.5767	-25.4868	-19.8462	-11.1329	-23.098	2.84289
	-73.8909	-8.49185	-9.74127	-11.12	-4.57272	-7.36086	-4.52767	-7.63573	1.10188								-73.8909	-4.13585	-3.29694	-2.83542	-1.50837	-1.45404	-1.37835	-2.43483	0.47377								-73.8909	-27.3562	-31.0472	-23.62	-25.3727	-19.9282	-11.204	-23.088	2.81829
	-73.8727	-8.55819	-9.78476	-11.12	-4.60845	-7.39416	-4.63379	-7.68323	1.09286								-73.8727	-4.17763	-3.42214	-2.72495	-1.61874	-1.45404	-1.42143	-2.46982	0.47413								-73.8727	-27.4649	-30.981	-23.6634	-25.4488	-20.0102	-11.1684	-23.1228	2.82195
	-73.8546	-8.62453	-9.61081	-11.12	-4.57272	-7.39416	-4.56305	-7.64755	1.09392								-73.8546	-4.17763	-3.54734	-2.61448	-1.69232	-1.41942	-1.37835	-2.47159	0.48297								-73.8546	-27.3925	-31.0472	-23.6634	-25.4868	-20.0512	-11.2751	-23.1527	2.80893
	-73.8364	-8.69088	-9.6543	-10.9951	-4.6799	-7.39416	-4.63379	-7.67468	1.06882								-73.8364	-4.21941	-3.42214	-2.57765	-1.69232	-1.45404	-1.33528	-2.45014	0.47961								-73.8364	-27.3925	-31.1134	-23.62	-25.5248	-19.9692	-11.2396	-23.1432	2.824
	-73.8182	-8.72405	-9.6543	-11.0367	-4.75135	-7.29424	-4.59842	-7.67651	1.07203								-73.8182	-4.17763	-3.33868	-2.61448	-1.69232	-1.52328	-1.33528	-2.44694	0.46465								-73.8182	-27.32	-31.1465	-23.62	-25.4488	-19.9692	-11.204	-23.1181	2.8264
	-73.8	-8.79039	-9.82825	-10.9951	-4.75135	-7.29424	-4.59842	-7.70962	1.08096								-73.8	-3.96875	-3.25521	-2.61448	-1.72911	-1.48866	-1.24913	-2.38422	0.44129								-73.8	-27.32	-31.1134	-23.5767	-25.4488	-19.9692	-11.3463	-23.129	2.80305
	-73.7818	-8.79039	-9.87174	-10.9534	-4.71562	-7.32755	-4.63379	-7.71542	1.07913								-73.7818	-3.71809	-3.13001	-2.6513	-1.7659	-1.5579	-1.29221	-2.35257	0.39405								-73.7818	-27.3562	-31.0472	-23.49	-25.4107	-19.9692	-11.3819	-23.1092	2.79214
	-73.7636	-8.8899	-9.91522	-10.9534	-4.6799	-7.39416	-4.52767	-7.72671	1.09821								-73.7636	-3.59276	-3.21347	-2.7986	-1.72911	-1.62714	-1.29221	-2.37555	0.38791								-73.7636	-27.2113	-31.0141	-23.5333	-25.4107	-20.0922	-11.2396	-23.0835	2.79748
	-73.7455	-8.72405	-9.82825	-10.9534	-4.57272	-7.42747	-4.4923	-7.66637	1.09999								-73.7455	-3.55098	-3.25521	-2.83542	-1.65553	-1.52328	-1.29221	-2.3521	0.39925								-73.7455	-27.2475	-31.0141	-23.49	-25.4488	-20.2152	-11.1329	-23.0914	2.81091
	-73.7273	-8.59136	-9.87174	-10.8701	-4.46555	-7.49408	-4.56305	-7.64265	1.0937								-73.7273	-3.67631	-3.25521	-2.7986	-1.61874	-1.45404	-1.37835	-2.36354	0.4107								-73.7273	-27.2113	-30.9479	-23.4467	-25.3727	-20.0512	-11.0973	-23.0212	2.81128
	-73.7091	-8.59136	-9.82825	-10.9534	-4.50128	-7.36086	-4.59842	-7.63893	1.09321								-73.7091	-3.71809	-3.21347	-2.7986	-1.58195	-1.52328	-1.33528	-2.36178	0.41315								-73.7091	-27.2475	-30.981	-23.49	-25.3727	-20.0512	-11.0973	-23.0399	2.81642
	-73.6909	-8.59136	-9.6543	-10.9951	-4.42983	-7.29424	-4.59842	-7.59387	1.09365								-73.6909	-3.80164	-3.13001	-2.72495	-1.58195	-1.59252	-1.4645	-2.3826	0.3999								-73.6909	-27.2475	-30.9479	-23.4467	-25.2966	-20.0922	-11.2751	-23.051	2.78446
	-73.6727	-8.45868	-9.61081	-10.9534	-4.42983	-7.29424	-4.56305	-7.55167	1.08595								-73.6727	-3.80164	-3.04654	-2.68812	-1.54516	-1.52328	-1.42143	-2.3377	0.40412								-73.6727	-27.0663	-30.981	-23.4467	-25.4488	-20.1332	-11.204	-23.0466	2.79152
	-73.6546	-8.55819	-9.52383	-10.9951	-4.46555	-7.26094	-4.4923	-7.54931	1.0913								-73.6546	-3.80164	-3.08827	-2.68812	-1.61874	-1.59252	-1.42143	-2.36845	0.3973								-73.6546	-27.0301	-30.981	-23.4033	-25.4107	-20.0512	-11.0617	-22.9897	2.81146
	-73.6364	-8.55819	-9.48034	-11.0367	-4.46555	-7.32755	-4.56305	-7.5719	1.08601								-73.6364	-3.59276	-3.13001	-2.6513	-1.50837	-1.48866	-1.29221	-2.27722	0.39921								-73.6364	-27.1026	-31.0141	-23.49	-25.4488	-19.9692	-11.0973	-23.0203	2.81751
	-73.6182	-8.6577	-9.52383	-11.0367	-4.46555	-7.32755	-4.56305	-7.59573	1.09168								-73.6182	-3.50921	-3.04654	-2.57765	-1.58195	-1.41942	-1.20606	-2.22347	0.38941								-73.6182	-27.1388	-30.981	-23.5333	-25.4488	-19.9282	-10.9906	-23.0034	2.83295
	-73.6	-8.6577	-9.6543	-10.9534	-4.50128	-7.26094	-4.63379	-7.61024	1.08165								-73.6	-3.46743	-3.21347	-2.6513	-1.58195	-1.48866	-1.33528	-2.28968	0.38404								-73.6	-27.1026	-30.9148	-23.4033	-25.5629	-19.9282	-11.0973	-23.0015	2.81257
	-73.5818	-8.59136	-9.69778	-10.9118	-4.50128	-7.22763	-4.56305	-7.58215	1.08495								-73.5818	-3.50921	-3.13001	-2.6513	-1.54516	-1.48866	-1.20606	-2.25507	0.39527								-73.5818	-27.1026	-30.7824	-23.4033	-25.639	-20.0512	-11.204	-23.0304	2.78304
	-73.5636	-8.49185	-9.74127	-10.8285	-4.46555	-7.26094	-4.59842	-7.56442	1.07618								-73.5636	-3.50921	-3.04654	-2.6513	-1.54516	-1.5579	-1.16298	-2.24552	0.38895								-73.5636	-27.0663	-30.6169	-23.2733	-25.5629	-19.9282	-11.2396	-22.9479	2.76238
	-73.5455	-8.49185	-9.6543	-10.9118	-4.42983	-7.29424	-4.63379	-7.5693	1.07888								-73.5455	-3.46743	-3.08827	-2.83542	-1.61874	-1.62714	-1.20606	-2.30718	0.38228								-73.5455	-27.1026	-30.6169	-23.2733	-25.4868	-19.9692	-11.2751	-22.954	2.75531
	-73.5273	-8.59136	-9.48034	-10.9951	-4.42983	-7.39416	-4.56305	-7.57564	1.08562								-73.5273	-3.3421	-3.00481	-2.76177	-1.47158	-1.66176	-1.16298	-2.23417	0.37222								-73.5273	-27.1026	-30.6831	-23.3166	-25.4868	-20.1332	-11.1329	-22.9759	2.77602
	-73.5091	-8.55819	-9.34988	-10.9534	-4.42983	-7.5607	-4.63379	-7.58097	1.06573								-73.5091	-3.38388	-3.04654	-2.72495	-1.398	-1.59252	-1.20606	-2.22533	0.38254								-73.5091	-27.2113	-30.8155	-23.3166	-25.4488	-20.1332	-11.0973	-23.0038	2.79765
	-73.4909	-8.55819	-9.52383	-10.8701	-4.60845	-7.52739	-4.56305	-7.60851	1.05657								-73.4909	-3.38388	-3.17174	-2.72495	-1.398	-1.66176	-1.24913	-2.26491	0.38441								-73.4909	-27.2113	-30.8817	-23.4033	-25.4107	-20.1332	-11.0262	-23.0111	2.81319
	-73.4727	-8.49185	-9.69778	-10.8701	-4.50128	-7.46078	-4.4923	-7.58569	1.08271								-73.4727	-3.30033	-3.21347	-2.68812	-1.50837	-1.59252	-1.16298	-2.2443	0.38241								-73.4727	-27.1388	-30.8486	-23.36	-25.4488	-20.1742	-11.0617	-23.0053	2.80097
	-73.4545	-8.49185	-9.69778	-10.7452	-4.537	-7.49408	-4.56305	-7.58816	1.05993								-73.4545	-3.42566	-3.13001	-2.6513	-1.61874	-1.59252	-1.16298	-2.26354	0.37986								-73.4545	-27.1026	-30.8486	-23.3166	-25.4107	-20.1742	-11.0262	-22.9798	2.80297
	-73.4364	-8.55819	-9.74127	-10.7868	-4.537	-7.39416	-4.52767	-7.59086	1.07272								-73.4364	-3.46743	-3.21347	-2.61448	-1.72911	-1.52328	-1.24913	-2.29948	0.3799								-73.4364	-27.0663	-30.8817	-23.4033	-25.3727	-20.1332	-11.0617	-22.9865	2.79993
	-73.4182	-8.52502	-9.6543	-10.8285	-4.537	-7.46078	-4.42156	-7.57119	1.08009								-73.4182	-3.50921	-3.17174	-2.61448	-1.72911	-1.52328	-1.29221	-2.30667	0.37708								-73.4182	-27.0663	-30.981	-23.36	-25.3346	-20.0922	-11.1329	-22.9945	2.79938
	-73.4	-8.55819	-9.52383	-10.8285	-4.64417	-7.42747	-4.52767	-7.58497	1.05272								-73.4	-3.46743	-3.17174	-2.57765	-1.65553	-1.45404	-1.29221	-2.26977	0.3804								-73.4	-27.175	-31.0141	-23.4033	-25.2585	-20.0922	-11.0973	-23.0068	2.81099
	-73.3818	-8.6577	-9.56732	-10.9118	-4.6799	-7.36086	-4.56305	-7.62343	1.06083								-73.3818	-3.55098	-3.17174	-2.61448	-1.61874	-1.41942	-1.29221	-2.27793	0.3948								-73.3818	-27.1026	-30.981	-23.36	-25.3346	-20.0922	-11.0617	-22.9887	2.81119
	-73.3636	-8.6577	-9.56732	-10.9534	-4.537	-7.32755	-4.59842	-7.6069	1.07548								-73.3636	-3.42566	-3.21347	-2.6513	-1.54516	-1.48866	-1.24913	-2.26223	0.38939								-73.3636	-27.0663	-30.9148	-23.3166	-25.2966	-20.1742	-11.0973	-22.9776	2.7941
	-73.3454	-8.6577	-9.52383	-10.9534	-4.42983	-7.26094	-4.52767	-7.5589	1.09025								-73.3454	-3.55098	-3.13001	-2.6513	-1.50837	-1.52328	-1.29221	-2.27603	0.39241								-73.3454	-27.0663	-30.8486	-23.3166	-25.3346	-20.1742	-11.0262	-22.9611	2.79902
	-73.3273	-8.62453	-9.6543	-10.9534	-4.42983	-7.26094	-4.4923	-7.56922	1.10049								-73.3273	-3.71809	-3.04654	-2.68812	-1.54516	-1.66176	-1.20606	-2.31096	0.40382								-73.3273	-27.0301	-30.8486	-23.3166	-25.4107	-20.0512	-11.0262	-22.9472	2.8036
	-73.3091	-8.62453	-9.61081	-10.9534	-4.42983	-7.29424	-4.38618	-7.54984	1.10748								-73.3091	-3.67631	-3.04654	-2.72495	-1.50837	-1.59252	-1.11991	-2.2781	0.41429								-73.3091	-26.9214	-30.8486	-23.36	-25.4868	-20.1332	-11.0973	-22.9745	2.78795
	-73.2909	-8.49185	-9.61081	-11.0367	-4.537	-7.26094	-4.38618	-7.55392	1.10246								-73.2909	-3.75987	-2.92134	-2.72495	-1.43479	-1.41942	-1.07684	-2.22287	0.43521								-73.2909	-26.9939	-30.7824	-23.4467	-25.3727	-20.0922	-11.0973	-22.9642	2.78369
	-73.2727	-8.6577	-9.61081	-10.9951	-4.64417	-7.22763	-4.42156	-7.59282	1.09036								-73.2727	-3.67631	-2.96307	-2.83542	-1.398	-1.5579	-1.24913	-2.27997	0.41178								-73.2727	-26.9939	-30.7493	-23.4033	-25.4868	-20.0102	-11.1684	-22.9687	2.7765
	-73.2545	-8.59136	-9.52383	-10.9534	-4.537	-7.26094	-4.38618	-7.54212	1.0914								-73.2545	-3.59276	-2.96307	-2.83542	-1.32442	-1.59252	-1.33528	-2.27391	0.39902								-73.2545	-27.0663	-30.7493	-23.23	-25.4488	-20.0922	-11.1329	-22.9532	2.78033
	-73.2364	-8.49185	-9.39337	-10.9534	-4.50128	-7.29424	-4.4923	-7.52108	1.07352								-73.2364	-3.46743	-2.92134	-2.6513	-1.398	-1.59252	-1.29221	-2.22047	0.37257								-73.2364	-27.1026	-30.8155	-23.1433	-25.5248	-20.0512	-11.0262	-22.9439	2.80688
	-73.2182	-8.49185	-9.48034	-10.9118	-4.537	-7.29424	-4.52767	-7.54048	1.06759								-73.2182	-3.38388	-3.04654	-2.61448	-1.54516	-1.62714	-1.29221	-2.25157	0.35847								-73.2182	-27.0663	-30.9479	-23.23	-25.4868	-19.9282	-11.1684	-22.9713	2.80094
	-73.2	-8.39233	-9.34988	-10.8701	-4.50128	-7.22763	-4.38618	-7.45457	1.06967								-73.2	-3.38388	-3.08827	-2.61448	-1.58195	-1.69638	-1.33528	-2.28337	0.35138								-73.2	-27.0301	-30.981	-23.0999	-25.3346	-19.9692	-11.0973	-22.9187	2.80606
	-73.1818	-8.42551	-9.34988	-10.8701	-4.537	-7.29424	-4.31544	-7.46537	1.07381								-73.1818	-3.46743	-3.00481	-2.50401	-1.50837	-1.59252	-1.33528	-2.2354	0.36213								-73.1818	-27.0663	-30.8486	-23.23	-25.3346	-19.8872	-11.0262	-22.8988	2.80856
	-73.1636	-8.49185	-9.34988	-10.8285	-4.46555	-7.36086	-4.35081	-7.47457	1.07433								-73.1636	-3.55098	-3.00481	-2.57765	-1.398	-1.52328	-1.33528	-2.23167	0.3855								-73.1636	-27.0663	-30.8817	-23.23	-25.2205	-19.9282	-10.955	-22.8803	2.81704
	-73.1454	-8.55819	-9.30639	-10.8701	-4.50128	-7.46078	-4.38618	-7.51383	1.07128								-73.1454	-3.46743	-3.04654	-2.6513	-1.43479	-1.48866	-1.29221	-2.23016	0.38457								-73.1454	-27.0663	-30.9148	-23.23	-25.2585	-20.0512	-10.9906	-22.9186	2.81196
	-73.1273	-8.52502	-9.26291	-10.8285	-4.46555	-7.49408	-4.31544	-7.48191	1.0737								-73.1273	-3.46743	-3.00481	-2.68812	-1.36121	-1.45404	-1.33528	-2.21848	0.38722								-73.1273	-27.1388	-30.8817	-23.2733	-25.2205	-19.9692	-10.9195	-22.9005	2.82443
	-73.1091	-8.55819	-9.30639	-10.7035	-4.42983	-7.49408	-4.28007	-7.46202	1.0713								-73.1091	-3.50921	-3.00481	-2.87224	-1.50837	-1.41942	-1.4645	-2.29643	0.38238								-73.1091	-27.1388	-30.9148	-23.1866	-25.1825	-19.8872	-10.9195	-22.8715	2.82903
	-73.0909	-8.45868	-9.26291	-10.8285	-4.3941	-7.36086	-4.31544	-7.43674	1.07841								-73.0909	-3.46743	-3.04654	-2.83542	-1.65553	-1.48866	-1.33528	-2.30481	0.37466								-73.0909	-27.1026	-30.981	-23.0999	-25.2205	-19.9692	-10.955	-22.888	2.82642
	-73.0727	-8.42551	-9.26291	-10.8285	-4.3941	-7.42747	-4.38618	-7.45411	1.07049								-73.0727	-3.46743	-2.96307	-2.68812	-1.65553	-1.48866	-1.20606	-2.24481	0.3744								-73.0727	-27.1388	-30.8155	-23.2733	-25.1444	-20.0102	-11.0617	-22.9073	2.7946
	-73.0545	-8.35916	-9.34988	-10.8701	-4.46555	-7.49408	-4.4923	-7.50519	1.06101								-73.0545	-3.42566	-3.17174	-2.61448	-1.58195	-1.48866	-1.24913	-2.25527	0.38263								-73.0545	-27.0301	-30.7824	-23.1866	-25.1444	-20.0102	-11.0973	-22.8752	2.78065
	-73.0364	-8.45868	-9.48034	-10.8285	-4.46555	-7.36086	-4.45693	-7.50847	1.07093								-73.0364	-3.55098	-3.25521	-2.54083	-1.54516	-1.62714	-1.16298	-2.28039	0.40201								-73.0364	-27.1026	-30.6831	-23.1866	-25.3346	-20.1332	-11.0262	-22.911	2.78622
	-73.0182	-8.45868	-9.43686	-10.8701	-4.46555	-7.36086	-4.45693	-7.50817	1.07262								-73.0182	-3.50921	-3.17174	-2.50401	-1.54516	-1.66176	-1.16298	-2.25914	0.38831								-73.0182	-27.0663	-30.6831	-23.23	-25.2966	-19.9692	-11.0617	-22.8845	2.784
	-73	-8.55819	-9.48034	-10.8285	-4.537	-7.39416	-4.52767	-7.55431	1.06031								-73	-3.59276	-3.04654	-2.54083	-1.58195	-1.62714	-1.11991	-2.25152	0.393								-73	-27.0663	-30.7162	-23.2733	-25.3346	-19.8872	-11.0262	-22.884	2.79632
	-72.9818	-8.52502	-9.43686	-10.8285	-4.57272	-7.32755	-4.38618	-7.5128	1.06731								-72.9818	-3.63454	-3.00481	-2.61448	-1.61874	-1.59252	-1.20606	-2.27852	0.38881								-72.9818	-27.0301	-30.7824	-23.3166	-25.3727	-19.8462	-11.0973	-22.9075	2.79348
	-72.9636	-8.49185	-9.52383	-10.8285	-4.60845	-7.32755	-4.42156	-7.53362	1.06488								-72.9636	-3.59276	-2.92134	-2.57765	-1.54516	-1.52328	-1.33528	-2.24925	0.37518								-72.9636	-26.9939	-30.7162	-23.4033	-25.2966	-19.8462	-11.0973	-22.8922	2.78375
	-72.9455	-8.42551	-9.61081	-10.7452	-4.57272	-7.26094	-4.45693	-7.51201	1.06033								-72.9455	-3.67631	-3.08827	-2.6513	-1.50837	-1.41942	-1.4645	-2.30136	0.39746								-72.9455	-26.9939	-30.6831	-23.4467	-25.4107	-19.8462	-11.0617	-22.907	2.78932
	-72.9273	-8.32599	-9.56732	-10.7868	-4.42983	-7.16101	-4.45693	-7.45465	1.07313								-72.9273	-3.63454	-3.17174	-2.68812	-1.50837	-1.3848	-1.42143	-2.3015	0.40529								-72.9273	-26.9939	-30.6831	-23.4033	-25.2966	-20.0102	-11.0617	-22.9081	2.77986
	-72.9091	-8.25965	-9.48034	-10.7452	-4.35838	-7.19432	-4.31544	-7.39222	1.08113								-72.9091	-3.63454	-3.08827	-2.6513	-1.50837	-1.3848	-1.33528	-2.26709	0.40473								-72.9091	-26.9939	-30.6831	-23.4467	-25.2205	-19.9692	-11.0262	-22.8899	2.78446
	-72.8909	-8.29282	-9.52383	-10.7868	-4.46555	-7.32755	-4.42156	-7.46969	1.06828								-72.8909	-3.63454	-3.04654	-2.72495	-1.54516	-1.41942	-1.29221	-2.27714	0.40318								-72.8909	-27.0301	-30.65	-23.4033	-25.1064	-19.8462	-11.0262	-22.8437	2.7841
	-72.8727	-8.39233	-9.48034	-10.8285	-4.50128	-7.36086	-4.42156	-7.49747	1.06904								-72.8727	-3.59276	-3.00481	-2.76177	-1.61874	-1.48866	-1.29221	-2.29316	0.38811								-72.8727	-26.9939	-30.7493	-23.3166	-25.1444	-19.9282	-11.0262	-22.8598	2.78922
	-72.8546	-8.52502	-9.39337	-10.7035	-4.46555	-7.39416	-4.31544	-7.46618	1.06852								-72.8546	-3.75987	-2.87961	-2.7986	-1.47158	-1.52328	-1.29221	-2.28752	0.40907								-72.8546	-26.9939	-30.7493	-23.2733	-25.2205	-19.9282	-10.955	-22.8534	2.80117
	-72.8364	-8.62453	-9.39337	-10.7035	-4.537	-7.36086	-4.45693	-7.5127	1.05151								-72.8364	-3.80164	-2.87961	-2.7986	-1.398	-1.48866	-1.24913	-2.26927	0.42466								-72.8364	-26.9214	-30.8155	-23.1866	-25.2205	-19.9282	-10.8127	-22.8142	2.82361
	-72.8182	-8.62453	-9.39337	-10.7035	-4.537	-7.32755	-4.31544	-7.48357	1.06554								-72.8182	-3.80164	-2.87961	-2.7986	-1.398	-1.45404	-1.29221	-2.27068	0.42345								-72.8182	-26.8489	-30.8817	-23.23	-25.2585	-19.8872	-10.8127	-22.8198	2.82909
	-72.8	-8.55819	-9.26291	-10.7452	-4.46555	-7.36086	-4.38618	-7.46315	1.05946								-72.8	-3.67631	-2.87961	-2.72495	-1.47158	-1.48866	-1.29221	-2.25555	0.39829								-72.8	-26.9577	-30.8155	-23.23	-25.2205	-19.8872	-10.8839	-22.8324	2.81691
	-72.7818	-8.49185	-9.30639	-10.8285	-4.42983	-7.29424	-4.42156	-7.46206	1.06868								-72.7818	-3.63454	-3.08827	-2.72495	-1.43479	-1.48866	-1.4645	-2.30595	0.39529								-72.7818	-26.8852	-30.7493	-23.0999	-25.1825	-19.9282	-10.9195	-22.7941	2.79905
	-72.7636	-8.42551	-9.43686	-10.7868	-4.35838	-7.19432	-4.4923	-7.44903	1.07091								-72.7636	-3.55098	-3.17174	-2.68812	-1.47158	-1.45404	-1.29221	-2.27145	0.40366								-72.7636	-26.7765	-30.7493	-23.0566	-25.3346	-19.9282	-10.9195	-22.7941	2.79814
	-72.7455	-8.39233	-9.39337	-10.7452	-4.28693	-7.22763	-4.45693	-7.41706	1.07284								-72.7455	-3.63454	-3.17174	-2.6513	-1.50837	-1.52328	-1.24913	-2.28973	0.40817								-72.7455	-26.8852	-30.5176	-23.0133	-25.2966	-19.8462	-10.9195	-22.7464	2.78318
	-72.7273	-8.42551	-9.30639	-10.6619	-4.35838	-7.19432	-4.45693	-7.40057	1.05327								-72.7273	-3.63454	-3.25521	-2.68812	-1.54516	-1.3848	-1.37835	-2.31436	0.4123								-72.7273	-26.8489	-30.4514	-23.0999	-25.2966	-19.8052	-10.9195	-22.7369	2.77701
	-72.7091	-8.49185	-9.34988	-10.7035	-4.3941	-7.16101	-4.38618	-7.41443	1.06586								-72.7091	-3.55098	-3.21347	-2.68812	-1.50837	-1.52328	-1.42143	-2.31761	0.38945								-72.7091	-26.8489	-30.5507	-23.0133	-25.2966	-19.8462	-10.8839	-22.7399	2.78952
	-72.6909	-8.42551	-9.34988	-10.7452	-4.32265	-7.16101	-4.31544	-7.38661	1.08143								-72.6909	-3.50921	-3.17174	-2.61448	-1.50837	-1.62714	-1.37835	-2.30155	0.37638								-72.6909	-26.8852	-30.5838	-23.3166	-25.2966	-19.7642	-10.8839	-22.7884	2.79872
	-72.6727	-8.49185	-9.43686	-10.7452	-4.35838	-7.22763	-4.42156	-7.44691	1.07502								-72.6727	-3.67631	-3.29694	-2.57765	-1.47158	-1.59252	-1.33528	-2.32505	0.41146								-72.6727	-26.8489	-30.5507	-23.2733	-25.3727	-19.7642	-11.0262	-22.806	2.77578
	-72.6546	-8.49185	-9.39337	-10.7035	-4.32265	-7.22763	-4.42156	-7.42677	1.07154								-72.6546	-3.67631	-3.25521	-2.68812	-1.50837	-1.66176	-1.20606	-2.33264	0.4156								-72.6546	-26.7765	-30.5838	-23.1866	-25.5248	-19.8462	-11.0973	-22.8359	2.76673
	-72.6364	-8.55819	-9.39337	-10.6619	-4.28693	-7.26094	-4.35081	-7.41869	1.07952								-72.6364	-3.80164	-3.21347	-2.76177	-1.50837	-1.66176	-1.20606	-2.35885	0.42866								-72.6364	-26.8127	-30.5176	-23.1866	-25.5629	-19.8462	-11.0262	-22.8254	2.77363
	-72.6182	-8.55819	-9.52383	-10.7035	-4.32265	-7.22763	-4.31544	-7.44188	1.09193								-72.6182	-3.75987	-3.25521	-2.76177	-1.50837	-1.59252	-1.33528	-2.36884	0.41977								-72.6182	-26.704	-30.5507	-23.1433	-25.3727	-19.6822	-10.9195	-22.7287	2.78621
	-72.6	-8.6577	-9.39337	-10.7868	-4.35838	-7.16101	-4.20932	-7.42777	1.10318								-72.6	-3.67631	-3.25521	-2.76177	-1.50837	-1.62714	-1.33528	-2.36068	0.40857								-72.6	-26.6316	-30.6169	-23.0566	-25.3346	-19.8052	-10.8839	-22.7215	2.78807
	-72.5818	-8.52502	-9.30639	-10.7035	-4.32265	-7.12771	-4.28007	-7.37756	1.08149								-72.5818	-3.46743	-3.17174	-2.6513	-1.61874	-1.52328	-1.29221	-2.28745	0.37984								-72.5818	-26.704	-30.5507	-23.0999	-25.2205	-19.8462	-11.0262	-22.7412	2.76038
	-72.5636	-8.52502	-9.21942	-10.7868	-4.3941	-7.12771	-4.35081	-7.40065	1.07166								-72.5636	-3.50921	-3.21347	-2.61448	-1.50837	-1.52328	-1.29221	-2.27684	0.39319								-72.5636	-26.8127	-30.6169	-23.0133	-25.1444	-19.9692	-11.0973	-22.7756	2.75506
	-72.5455	-8.42551	-9.26291	-10.8285	-4.32265	-7.22763	-4.38618	-7.40889	1.07794								-72.5455	-3.3421	-3.21347	-2.6513	-1.47158	-1.66176	-1.24913	-2.26489	0.37569								-72.5455	-26.8852	-30.5176	-22.9266	-25.2966	-19.9282	-11.0617	-22.7693	2.76
	-72.5273	-8.39233	-9.30639	-10.7868	-4.2512	-7.26094	-4.38618	-7.39731	1.08177								-72.5273	-3.38388	-3.17174	-2.76177	-1.47158	-1.76562	-1.33528	-2.31498	0.36738								-72.5273	-26.8852	-30.5176	-23.0133	-25.2585	-19.8872	-10.9906	-22.7587	2.77054
	-72.5091	-8.45868	-9.43686	-10.7035	-4.28693	-7.36086	-4.4923	-7.45653	1.06944								-72.5091	-3.46743	-3.17174	-2.76177	-1.50837	-1.69638	-1.29221	-2.31632	0.3804								-72.5091	-26.8489	-30.3521	-22.8832	-25.2585	-19.8052	-10.9906	-22.6898	2.75583
	-72.4909	-8.45868	-9.69778	-10.7035	-4.28693	-7.26094	-4.42156	-7.47157	1.09339								-72.4909	-3.3421	-3.29694	-2.83542	-1.61874	-1.52328	-1.20606	-2.30376	0.39288								-72.4909	-26.8127	-30.3852	-22.9266	-25.3727	-19.8872	-10.9195	-22.7173	2.76805
	-72.4727	-8.45868	-9.74127	-10.6619	-4.32265	-7.16101	-4.35081	-7.44939	1.09624								-72.4727	-3.30033	-3.33868	-2.7986	-1.58195	-1.45404	-1.20606	-2.27994	0.39806								-72.4727	-26.8127	-30.4514	-23.1433	-25.2585	-19.8462	-10.8839	-22.7327	2.77789
	-72.4545	-8.59136	-9.78476	-10.7035	-4.28693	-7.19432	-4.42156	-7.49708	1.10405								-72.4545	-3.25855	-3.42214	-2.83542	-1.54516	-1.48866	-1.07684	-2.27113	0.41569								-72.4545	-26.8127	-30.4845	-23.1866	-25.2585	-19.8052	-10.8483	-22.7326	2.78766
	-72.4364	-8.52502	-9.61081	-10.6619	-4.32265	-7.29424	-4.4923	-7.48449	1.07527								-72.4364	-3.21677	-3.21347	-2.87224	-1.58195	-1.48866	-1.20606	-2.26319	0.38144								-72.4364	-26.7765	-30.5507	-23.1433	-25.4107	-19.8872	-10.8483	-22.7694	2.79369
	-72.4182	-8.52502	-9.56732	-10.6619	-4.35838	-7.39416	-4.42156	-7.48805	1.07516								-72.4182	-3.30033	-3.04654	-2.76177	-1.58195	-1.5579	-1.24913	-2.2496	0.36178								-72.4182	-26.8127	-30.3852	-23.1866	-25.4107	-19.8872	-10.7772	-22.7433	2.79055
	-72.4	-8.72405	-9.48034	-10.6619	-4.42983	-7.36086	-4.42156	-7.51309	1.06987								-72.4	-3.21677	-3.04654	-2.61448	-1.58195	-1.45404	-1.37835	-2.21536	0.34324								-72.4	-26.8852	-30.2528	-23.0566	-25.2966	-19.8462	-10.955	-22.7154	2.75389
	-72.3818	-8.59136	-9.39337	-10.7452	-4.3941	-7.29424	-4.28007	-7.44972	1.08549								-72.3818	-3.175	-3.21347	-2.68812	-1.58195	-1.41942	-1.29221	-2.22836	0.36636								-72.3818	-26.8127	-30.2528	-23.0133	-25.3346	-19.7642	-10.955	-22.6888	2.75416
	-72.3636	-8.59136	-9.34988	-10.7452	-4.28693	-7.19432	-4.17395	-7.39027	1.10381								-72.3636	-3.21677	-3.33868	-2.72495	-1.58195	-1.45404	-1.29221	-2.2681	0.38038								-72.3636	-26.7765	-30.2528	-22.9699	-25.2585	-19.8462	-10.955	-22.6765	2.74692
	-72.3454	-8.62453	-9.26291	-10.8285	-4.42983	-7.29424	-4.20932	-7.44155	1.09129								-72.3454	-3.13322	-3.46388	-2.61448	-1.54516	-1.45404	-1.24913	-2.24332	0.38808								-72.3454	-26.8127	-30.319	-23.0566	-25.1825	-19.8462	-10.9195	-22.6894	2.75789
	-72.3273	-8.62453	-9.26291	-10.8285	-4.32265	-7.26094	-4.31544	-7.43582	1.09119								-72.3273	-3.09145	-3.58908	-2.61448	-1.50837	-1.48866	-1.33528	-2.27122	0.39148								-72.3273	-26.8127	-30.4183	-22.8832	-25.2585	-19.9692	-10.9195	-22.7102	2.76468
	-72.3091	-8.49185	-9.26291	-10.7035	-4.17976	-7.22763	-4.35081	-7.36941	1.08424								-72.3091	-3.25855	-3.46388	-2.61448	-1.43479	-1.48866	-1.33528	-2.26594	0.39593								-72.3091	-26.8127	-30.5176	-23.0999	-25.3346	-19.9692	-10.8839	-22.7696	2.78196
	-72.2909	-8.49185	-9.34988	-10.7035	-4.17976	-7.26094	-4.38618	-7.39536	1.08597								-72.2909	-3.38388	-3.46388	-2.76177	-1.36121	-1.45404	-1.4645	-2.31488	0.40973								-72.2909	-26.7765	-30.5507	-23.1433	-25.3346	-19.8462	-10.8483	-22.7499	2.79273
	-72.2727	-8.39233	-9.43686	-10.8285	-4.28693	-7.29424	-4.35081	-7.43161	1.09365								-72.2727	-3.38388	-3.33868	-2.87224	-1.43479	-1.48866	-1.42143	-2.32328	0.39819								-72.2727	-26.7402	-30.6169	-23.0999	-25.2585	-19.8872	-10.8483	-22.7418	2.79327
	-72.2545	-8.35916	-9.39337	-10.8701	-4.32265	-7.22763	-4.31544	-7.41473	1.09466								-72.2545	-3.46743	-3.33868	-2.76177	-1.54516	-1.59252	-1.24913	-2.32578	0.40107								-72.2545	-26.6678	-30.5507	-23.0133	-25.2966	-19.8462	-10.8839	-22.7097	2.78077
	-72.2364	-8.59136	-9.30639	-10.7868	-4.42983	-7.19432	-4.24469	-7.42557	1.08537								-72.2364	-3.38388	-3.46388	-2.68812	-1.47158	-1.62714	-1.20606	-2.30678	0.40888								-72.2364	-26.704	-30.4845	-22.8399	-25.2205	-19.8462	-10.9195	-22.6691	2.76841
	-72.2182	-8.59136	-9.30639	-10.7868	-4.42983	-7.0944	-4.31544	-7.42071	1.07938								-72.2182	-3.42566	-3.54734	-2.68812	-1.47158	-1.59252	-1.20606	-2.32188	0.42246								-72.2182	-26.6678	-30.5176	-22.8832	-25.1825	-20.0102	-10.8839	-22.6909	2.76833
	-72.2	-8.59136	-9.26291	-10.7035	-4.42983	-7.19432	-4.28007	-7.41034	1.07084								-72.2	-3.50921	-3.42214	-2.68812	-1.54516	-1.5579	-1.29221	-2.33579	0.40827								-72.2	-26.6316	-30.4845	-22.7532	-25.1825	-19.9282	-10.8483	-22.638	2.77094
	-72.1818	-8.62453	-9.26291	-10.6619	-4.3941	-7.26094	-4.38618	-7.43176	1.06053								-72.1818	-3.46743	-3.42214	-2.7986	-1.61874	-1.45404	-1.29221	-2.34219	0.4105								-72.1818	-26.6678	-30.4845	-22.7532	-25.1064	-19.9692	-10.8839	-22.6442	2.76402
	-72.1636	-8.49185	-9.21942	-10.6202	-4.35838	-7.19432	-4.35081	-7.3725	1.05608								-72.1636	-3.46743	-3.25521	-2.76177	-1.61874	-1.35018	-1.29221	-2.29092	0.40291								-72.1636	-26.704	-30.4514	-22.8399	-25.0683	-19.9282	-10.9195	-22.6519	2.75799
	-72.1454	-8.49185	-9.21942	-10.5369	-4.17976	-7.26094	-4.42156	-7.35174	1.05813								-72.1454	-3.42566	-3.13001	-2.76177	-1.65553	-1.45404	-1.29221	-2.28654	0.37924								-72.1454	-26.6316	-30.319	-22.8832	-25.1444	-19.9692	-11.0262	-22.6623	2.72789
	-72.1273	-8.52502	-9.21942	-10.6202	-4.17976	-7.19432	-4.4923	-7.37184	1.06157								-72.1273	-3.46743	-3.08827	-2.68812	-1.61874	-1.48866	-1.29221	-2.27391	0.37722								-72.1273	-26.6316	-30.2528	-22.7532	-25.0683	-19.9692	-10.9906	-22.6109	2.72417
	-72.1091	-8.45868	-9.26291	-10.7452	-4.17976	-7.19432	-4.4923	-7.38886	1.07467								-72.1091	-3.46743	-3.00481	-2.72495	-1.50837	-1.52328	-1.33528	-2.26069	0.37379								-72.1091	-26.6678	-30.2859	-22.7966	-25.0683	-19.8462	-10.8839	-22.5914	2.74834
	-72.0909	-8.62453	-9.26291	-10.7452	-4.14403	-7.0944	-4.38618	-7.37621	1.09445								-72.0909	-3.42566	-3.04654	-2.76177	-1.54516	-1.5579	-1.29221	-2.27154	0.37278								-72.0909	-26.5953	-30.3521	-22.8399	-25.1444	-19.8872	-10.9195	-22.6231	2.747
	-72.0727	-8.62453	-9.30639	-10.6619	-4.21548	-7.0944	-4.35081	-7.37558	1.08478								-72.0727	-3.46743	-3.17174	-2.72495	-1.65553	-1.48866	-1.29221	-2.30009	0.38265								-72.0727	-26.5953	-30.2859	-22.8399	-25.0303	-19.9282	-10.955	-22.6058	2.73095
	-72.0545	-8.59136	-9.30639	-10.6202	-4.21548	-7.06109	-4.31544	-7.35167	1.0829								-72.0545	-3.50921	-3.13001	-2.68812	-1.58195	-1.52328	-1.33528	-2.29464	0.38084								-72.0545	-26.6678	-30.2859	-22.8832	-24.9923	-20.0102	-10.8483	-22.6146	2.74609
	-72.0364	-8.45868	-9.26291	-10.6202	-4.21548	-7.06109	-4.24469	-7.31052	1.08205								-72.0364	-3.55098	-3.13001	-2.72495	-1.61874	-1.5579	-1.24913	-2.30529	0.38959								-72.0364	-26.5953	-30.2528	-22.9266	-25.0303	-20.0102	-10.8839	-22.6165	2.73565
	-72.0182	-8.42551	-9.26291	-10.7035	-4.35838	-7.0944	-4.20932	-7.34234	1.07921								-72.0182	-3.55098	-3.21347	-2.61448	-1.54516	-1.59252	-1.24913	-2.29429	0.39466								-72.0182	-26.6316	-30.2528	-22.9266	-25.1064	-19.9692	-11.0617	-22.658	2.71563
	-72	-8.52502	-9.34988	-10.7035	-4.32265	-7.16101	-4.24469	-7.38447	1.08724								-72	-3.50921	-3.25521	-2.68812	-1.47158	-1.48866	-1.24913	-2.27699	0.40706								-72	-26.6316	-30.319	-22.9699	-25.1825	-20.0102	-11.0617	-22.6958	2.7229
	-71.9818	-8.52502	-9.30639	-10.7452	-4.32265	-7.0944	-4.35081	-7.39074	1.07936								-71.9818	-3.55098	-3.17174	-2.68812	-1.43479	-1.45404	-1.16298	-2.24378	0.41688								-71.9818	-26.5228	-30.319	-22.9266	-25.1825	-19.9282	-10.955	-22.639	2.73546
	-71.9636	-8.55819	-9.34988	-10.7452	-4.3941	-7.19432	-4.42156	-7.44387	1.06882								-71.9636	-3.63454	-3.13001	-2.72495	-1.398	-1.3848	-1.20606	-2.24639	0.42744								-71.9636	-26.4866	-30.2528	-22.8399	-24.9923	-19.8052	-10.8839	-22.5434	2.73563
	-71.9455	-8.49185	-9.43686	-10.7452	-4.3941	-7.19432	-4.45693	-7.45321	1.06854								-71.9455	-3.71809	-3.00481	-2.87224	-1.32442	-1.35018	-1.11991	-2.23161	0.44921								-71.9455	-26.5953	-30.319	-22.8399	-24.9542	-19.8462	-10.8483	-22.5672	2.74969
	-71.9273	-8.52502	-9.43686	-10.7868	-4.32265	-7.0944	-4.45693	-7.43712	1.0817								-71.9273	-3.75987	-2.87961	-2.83542	-1.47158	-1.52328	-1.11991	-2.26494	0.42539								-71.9273	-26.5953	-30.319	-22.7099	-25.0303	-19.9282	-10.8839	-22.5778	2.74388
	-71.9091	-8.55819	-9.39337	-10.8285	-4.35838	-7.0944	-4.38618	-7.4365	1.08765								-71.9091	-3.84342	-2.71267	-2.72495	-1.50837	-1.5579	-1.29221	-2.27325	0.40504								-71.9091	-26.5953	-30.2528	-22.6665	-25.0303	-19.8462	-10.8839	-22.5458	2.74027
	-71.8909	-8.42551	-9.39337	-10.8701	-4.21548	-7.19432	-4.38618	-7.41416	1.10049								-71.8909	-3.84342	-2.71267	-2.7986	-1.54516	-1.52328	-1.42143	-2.30743	0.39773								-71.8909	-26.5953	-30.2528	-22.7099	-25.2205	-19.7232	-10.8483	-22.5583	2.75545
	-71.8727	-8.29282	-9.30639	-10.8285	-4.17976	-7.12771	-4.38618	-7.35356	1.09087								-71.8727	-3.71809	-2.71267	-2.83542	-1.58195	-1.52328	-1.37835	-2.29163	0.38453								-71.8727	-26.5591	-30.3521	-22.6232	-25.2966	-19.6822	-10.7772	-22.5484	2.7768
	-71.8546	-8.29282	-9.30639	-10.7452	-4.2512	-7.12771	-4.35081	-7.34569	1.07843								-71.8546	-3.59276	-2.75441	-2.87224	-1.54516	-1.52328	-1.33528	-2.27052	0.37876								-71.8546	-26.5591	-30.4183	-22.6665	-25.1825	-19.6822	-10.7772	-22.5476	2.77939
	-71.8364	-8.29282	-9.30639	-10.6202	-4.35838	-7.19432	-4.38618	-7.35972	1.05148								-71.8364	-3.67631	-2.71267	-2.94589	-1.43479	-1.52328	-1.20606	-2.24983	0.40887								-71.8364	-26.5591	-30.4183	-22.7966	-25.1825	-19.8052	-10.706	-22.5779	2.78557
	-71.8182	-8.32599	-9.17593	-10.5786	-4.28693	-7.19432	-4.35081	-7.31876	1.0505								-71.8182	-3.71809	-2.75441	-3.01954	-1.36121	-1.45404	-1.16298	-2.24505	0.43231								-71.8182	-26.5591	-30.4183	-22.8832	-25.2205	-19.8052	-10.7416	-22.6046	2.78196
	-71.8	-8.29282	-9.13244	-10.6619	-4.35838	-7.26094	-4.20932	-7.3193	1.06224								-71.8	-3.80164	-2.87961	-2.98271	-1.47158	-1.52328	-1.20606	-2.31081	0.42983								-71.8	-26.5591	-30.3852	-22.8832	-25.0683	-19.8462	-10.8127	-22.5925	2.76272
	-71.7818	-8.29282	-9.21942	-10.5369	-4.35838	-7.22763	-4.17395	-7.30152	1.05796								-71.7818	-3.80164	-2.83787	-2.83542	-1.43479	-1.48866	-1.20606	-2.26741	0.42537								-71.7818	-26.5228	-30.4183	-22.9699	-25.0303	-19.9282	-10.8127	-22.6137	2.76064
	-71.7636	-8.19331	-9.34988	-10.5786	-4.32265	-7.16101	-4.13858	-7.29067	1.07436								-71.7636	-3.84342	-2.92134	-2.83542	-1.50837	-1.45404	-1.24913	-2.30195	0.42823								-71.7636	-26.5953	-30.3852	-22.8399	-25.0683	-19.8872	-10.8839	-22.61	2.75286
	-71.7455	-8.16014	-9.56732	-10.4953	-4.35838	-7.12771	-4.17395	-7.3138	1.07307								-71.7455	-4.0523	-2.96307	-2.76177	-1.398	-1.5579	-1.42143	-2.35908	0.44116								-71.7455	-26.5591	-30.319	-22.7966	-24.9542	-19.8872	-11.0262	-22.5904	2.72122
	-71.7273	-8.02745	-9.69778	-10.412	-4.42983	-7.12771	-4.24469	-7.32324	1.05771								-71.7273	-4.34473	-2.92134	-2.83542	-1.36121	-1.52328	-1.37835	-2.39406	0.48767								-71.7273	-26.5591	-30.2859	-22.8832	-24.9923	-19.8872	-10.9906	-22.5997	2.72451
	-71.7091	-7.92794	-9.69778	-10.4536	-4.3941	-7.06109	-4.45693	-7.33192	1.04351								-71.7091	-4.67894	-2.92134	-2.83542	-1.43479	-1.41942	-1.33528	-2.43753	0.53769								-71.7091	-26.5953	-30.2528	-22.7532	-25.0303	-19.8872	-10.9195	-22.573	2.73403
	-71.6909	-7.89476	-9.6543	-10.5369	-4.42983	-7.26094	-4.42156	-7.36639	1.04678								-71.6909	-4.88783	-2.92134	-2.83542	-1.54516	-1.52328	-1.29221	-2.50087	0.55726								-71.6909	-26.5953	-30.2197	-22.7532	-25.0303	-19.9282	-10.8839	-22.5684	2.73467
	-71.6727	-7.99428	-9.61081	-10.5369	-4.42983	-7.26094	-4.42156	-7.37573	1.04547								-71.6727	-4.97138	-3.00481	-2.7986	-1.398	-1.5579	-1.20606	-2.48946	0.58387								-71.6727	-26.5953	-30.319	-22.8399	-25.1064	-19.8052	-10.9195	-22.5975	2.74549
	-71.6546	-8.02745	-9.61081	-10.5786	-4.3941	-7.26094	-4.35081	-7.37045	1.06038								-71.6546	-4.7625	-2.96307	-2.7986	-1.398	-1.5579	-1.03376	-2.41897	0.56671								-71.6546	-26.5591	-30.1866	-22.7966	-25.1444	-19.8462	-10.9906	-22.5872	2.72093
	-71.6364	-8.22648	-9.48034	-10.5786	-4.35838	-7.32755	-4.31544	-7.38113	1.06276								-71.6364	-4.34473	-2.87961	-2.7986	-1.32442	-1.59252	-1.11991	-2.3433	0.50329								-71.6364	-26.5591	-30.0873	-22.7532	-25.0683	-19.7232	-10.9906	-22.5303	2.71339
	-71.6182	-8.32599	-9.52383	-10.5786	-4.3941	-7.22763	-4.28007	-7.38837	1.0688								-71.6182	-4.01052	-2.75441	-2.83542	-1.398	-1.62714	-1.16298	-2.29808	0.4464								-71.6182	-26.5591	-30.0873	-22.6665	-25.0683	-19.7232	-10.955	-22.5099	2.71823
	-71.6	-8.29282	-9.48034	-10.6202	-4.32265	-7.16101	-4.35081	-7.37131	1.0695								-71.6	-3.96875	-2.75441	-2.87224	-1.50837	-1.59252	-1.20606	-2.31706	0.43362								-71.6	-26.6316	-30.1535	-22.6232	-25.1825	-19.7642	-10.955	-22.5516	2.73015
	-71.5818	-8.22648	-9.56732	-10.4953	-4.2512	-7.16101	-4.28007	-7.33023	1.07452								-71.5818	-4.01052	-2.87961	-2.87224	-1.50837	-1.59252	-1.33528	-2.36642	0.43285								-71.5818	-26.5591	-30.1535	-22.7532	-25.1825	-19.6822	-10.955	-22.5476	2.72962
	-71.5636	-8.12696	-9.56732	-10.412	-4.35838	-7.0944	-4.28007	-7.30652	1.05395								-71.5636	-4.26118	-2.79614	-2.76177	-1.36121	-1.5579	-1.29221	-2.3384	0.47415								-71.5636	-26.5953	-30.0873	-22.8399	-25.2205	-19.7232	-10.8839	-22.5583	2.73544
	-71.5455	-8.09379	-9.69778	-10.4953	-4.28693	-7.02779	-4.31544	-7.3195	1.07467								-71.5455	-4.34473	-2.79614	-2.72495	-1.32442	-1.52328	-1.33528	-2.34147	0.4859								-71.5455	-26.6316	-30.0542	-22.8832	-25.2585	-19.7232	-10.9195	-22.5784	2.73054
	-71.5273	-8.12696	-9.6543	-10.4536	-4.3941	-7.16101	-4.38618	-7.3627	1.05043								-71.5273	-4.30296	-2.87961	-2.7986	-1.47158	-1.59252	-1.33528	-2.39676	0.47109								-71.5273	-26.6316	-30.0873	-22.8399	-25.2966	-19.7232	-10.8839	-22.5771	2.73972
	-71.5091	-8.16014	-9.69778	-10.412	-4.3941	-7.19432	-4.38618	-7.37409	1.05018								-71.5091	-4.30296	-2.92134	-2.83542	-1.47158	-1.48866	-1.29221	-2.38536	0.48308								-71.5091	-26.5953	-30.2197	-22.8399	-25.1825	-19.6411	-10.8839	-22.5604	2.74931
	-71.4909	-8.22648	-9.6543	-10.5369	-4.42983	-7.16101	-4.35081	-7.39323	1.06116								-71.4909	-4.21941	-2.79614	-2.83542	-1.54516	-1.28094	-1.29221	-2.32821	0.47736								-71.4909	-26.5591	-30.2197	-22.6665	-25.1825	-19.7642	-10.8127	-22.5341	2.75295
	-71.4727	-8.19331	-9.61081	-10.6202	-4.35838	-7.02779	-4.35081	-7.36022	1.07339								-71.4727	-4.26118	-2.75441	-2.7986	-1.54516	-1.35018	-1.37835	-2.34798	0.46936								-71.4727	-26.4504	-30.2859	-22.6665	-24.9162	-19.8462	-10.8839	-22.5082	2.73293
	-71.4545	-8.16014	-9.52383	-10.5369	-4.28693	-6.99448	-4.28007	-7.29706	1.07168								-71.4545	-4.13585	-2.83787	-2.87224	-1.43479	-1.3848	-1.37835	-2.34065	0.46234								-71.4545	-26.4866	-30.2859	-22.6665	-24.8021	-19.7232	-10.9195	-22.4806	2.73043
	-71.4364	-8.12696	-9.39337	-10.5369	-4.2512	-6.92786	-4.31544	-7.25863	1.06262								-71.4364	-4.09408	-2.83787	-2.94589	-1.43479	-1.45404	-1.42143	-2.36468	0.45226								-71.4364	-26.5591	-30.2528	-22.5799	-24.8782	-19.7232	-10.9906	-22.4973	2.72287
	-71.4182	-8.02745	-9.39337	-10.3704	-4.21548	-7.06109	-4.20932	-7.21284	1.05541								-71.4182	-4.13585	-2.79614	-2.90907	-1.50837	-1.45404	-1.33528	-2.35646	0.45612								-71.4182	-26.5953	-30.2528	-22.5799	-24.8401	-19.7642	-11.0262	-22.5097	2.71719
	-71.4	-8.02745	-9.43686	-10.412	-4.2512	-7.16101	-4.24469	-7.25554	1.05542								-71.4	-4.21941	-2.75441	-2.87224	-1.61874	-1.52328	-1.33528	-2.38723	0.45352								-71.4	-26.5953	-30.319	-22.5365	-24.8782	-19.6822	-10.955	-22.4944	2.73734
	-71.3818	-8.06062	-9.43686	-10.412	-4.21548	-7.19432	-4.35081	-7.27835	1.0496								-71.3818	-4.17763	-2.87961	-2.76177	-1.54516	-1.5579	-1.33528	-2.37623	0.45059								-71.3818	-26.4866	-30.4183	-22.4499	-24.8782	-19.6411	-11.0262	-22.4834	2.73295
	-71.3636	-7.92794	-9.26291	-10.412	-4.10831	-7.19432	-4.35081	-7.20938	1.04528								-71.3636	-4.09408	-3.04654	-2.57765	-1.54516	-1.62714	-1.20606	-2.34944	0.44936								-71.3636	-26.4866	-30.3852	-22.5365	-24.764	-19.6822	-10.9906	-22.4742	2.73007
	-71.3454	-7.92794	-9.17593	-10.4953	-4.14403	-7.12771	-4.35081	-7.20362	1.04491								-71.3454	-4.09408	-2.83787	-2.68812	-1.36121	-1.5579	-1.29221	-2.30523	0.45115								-71.3454	-26.4141	-30.319	-22.5799	-24.726	-19.8872	-10.955	-22.4802	2.71741
	-71.3273	-7.99428	-9.26291	-10.3704	-4.14403	-7.02779	-4.35081	-7.19169	1.03961								-71.3273	-4.01052	-2.71267	-2.72495	-1.25084	-1.45404	-1.11991	-2.21216	0.4633								-71.3273	-26.4866	-30.2197	-22.5799	-24.726	-19.9282	-10.955	-22.4826	2.71015
	-71.3091	-8.09379	-9.26291	-10.4536	-4.2512	-6.96117	-4.42156	-7.24071	1.03446								-71.3091	-3.96875	-2.79614	-2.72495	-1.32442	-1.5579	-1.16298	-2.25586	0.44703								-71.3091	-26.4141	-30.2197	-22.4932	-24.8021	-19.9282	-10.9906	-22.4746	2.70364
	-71.2909	-8.12696	-9.39337	-10.3704	-4.35838	-6.92786	-4.42156	-7.26641	1.02573								-71.2909	-3.96875	-2.75441	-2.7986	-1.47158	-1.48866	-1.16298	-2.27416	0.44246								-71.2909	-26.5228	-30.1204	-22.6232	-24.8021	-19.7642	-10.8483	-22.4468	2.72518
	-71.2727	-8.16014	-9.43686	-10.3704	-4.21548	-6.92786	-4.38618	-7.24948	1.04659								-71.2727	-4.01052	-2.83787	-2.83542	-1.58195	-1.48866	-1.24913	-2.33393	0.43868								-71.2727	-26.6678	-30.0873	-22.5799	-24.8401	-19.6822	-10.9195	-22.4628	2.72312
	-71.2545	-8.25965	-9.30639	-10.2871	-4.21548	-6.96117	-4.28007	-7.2183	1.04208								-71.2545	-4.0523	-2.83787	-2.90907	-1.54516	-1.48866	-1.37835	-2.36857	0.43894								-71.2545	-26.5953	-30.1204	-22.5799	-24.8021	-19.6411	-10.9195	-22.443	2.72281
	-71.2364	-8.16014	-9.26291	-10.2871	-4.32265	-7.0944	-4.31544	-7.24043	1.02158								-71.2364	-4.13585	-2.79614	-2.94589	-1.47158	-1.52328	-1.29221	-2.36083	0.45886								-71.2364	-26.4866	-30.0873	-22.5799	-24.726	-19.6411	-10.9195	-22.4067	2.71202
	-71.2182	-8.16014	-9.17593	-10.3287	-4.32265	-7.02779	-4.31544	-7.22177	1.02048								-71.2182	-4.17763	-2.75441	-2.94589	-1.36121	-1.52328	-1.24913	-2.33526	0.47366								-71.2182	-26.5228	-30.0542	-22.5365	-24.8401	-19.6411	-10.955	-22.425	2.70895
	-71.2	-8.25965	-9.17593	-10.412	-4.17976	-7.02779	-4.24469	-7.21664	1.05242								-71.2	-4.21941	-2.71267	-2.76177	-1.36121	-1.59252	-1.20606	-2.30894	0.47066								-71.2	-26.5591	-30.0211	-22.5365	-24.9923	-19.6411	-11.0262	-22.4627	2.70228
	-71.1818	-8.22648	-9.13244	-10.3704	-4.07258	-6.99448	-4.17395	-7.16171	1.06161								-71.1818	-4.13585	-2.75441	-2.76177	-1.398	-1.5579	-1.29221	-2.31669	0.45344								-71.1818	-26.5591	-29.9218	-22.5799	-24.9542	-19.6822	-10.9906	-22.4479	2.69555
	-71.1636	-8.09379	-9.13244	-10.4536	-4.10831	-6.89456	-4.13858	-7.13689	1.06645								-71.1636	-4.17763	-2.71267	-2.72495	-1.398	-1.41942	-1.24913	-2.2803	0.46788								-71.1636	-26.4866	-29.9549	-22.5365	-24.9542	-19.6411	-11.0617	-22.4392	2.68625
	-71.1454	-8.09379	-9.13244	-10.4536	-4.17976	-6.99448	-4.24469	-7.18314	1.04906								-71.1454	-4.13585	-2.79614	-2.6513	-1.47158	-1.3848	-1.29221	-2.28865	0.45748								-71.1454	-26.3417	-29.9218	-22.3632	-24.9923	-19.6822	-11.0262	-22.3879	2.6807
	-71.1273	-8.09379	-9.08895	-10.4953	-4.2512	-7.06109	-4.20932	-7.19994	1.04698								-71.1273	-4.13585	-2.71267	-2.68812	-1.398	-1.41942	-1.33528	-2.28156	0.45493								-71.1273	-26.3055	-30.0542	-22.4499	-24.764	-19.7642	-10.9906	-22.388	2.68671
	-71.1091	-8.02745	-9.13244	-10.4953	-4.2512	-7.02779	-4.17395	-7.18469	1.05133								-71.1091	-4.13585	-2.71267	-2.68812	-1.32442	-1.48866	-1.24913	-2.26648	0.46184								-71.1091	-26.4504	-30.1866	-22.4065	-24.8782	-19.6822	-11.0262	-22.4383	2.70752
	-71.0909	-8.09379	-9.08895	-10.412	-4.28693	-7.02779	-4.20932	-7.18646	1.0351								-71.0909	-4.42829	-2.71267	-2.61448	-1.25084	-1.48866	-1.24913	-2.29068	0.50536								-71.0909	-26.4866	-30.2197	-22.4499	-24.9542	-19.6411	-11.0262	-22.4629	2.71616
	-71.0727	-8.12696	-9.08895	-10.3704	-4.28693	-6.96117	-4.31544	-7.19164	1.02212								-71.0727	-4.67894	-2.71267	-2.50401	-1.28763	-1.52328	-1.20606	-2.31877	0.53833								-71.0727	-26.5591	-30.2528	-22.5365	-24.9923	-19.5181	-10.955	-22.469	2.73841
	-71.0545	-8.12696	-8.95849	-10.2871	-4.2512	-6.92786	-4.24469	-7.13271	1.01583								-71.0545	-4.7625	-2.71267	-2.61448	-1.21406	-1.48866	-1.16298	-2.32589	0.56153								-71.0545	-26.5953	-30.1866	-22.4932	-25.1064	-19.3951	-10.8483	-22.4375	2.75697
	-71.0364	-8.02745	-9.00198	-10.2871	-4.21548	-6.96117	-4.20932	-7.11708	1.02191								-71.0364	-4.80427	-2.79614	-2.72495	-1.28763	-1.52328	-1.16298	-2.38321	0.56502								-71.0364	-26.6678	-30.0542	-22.5365	-24.9923	-19.4771	-10.8483	-22.4294	2.74177
	-71.0182	-7.96111	-9.00198	-10.2871	-4.21548	-7.02779	-4.24469	-7.12302	1.01639								-71.0182	-4.63717	-2.67094	-2.7986	-1.32442	-1.45404	-1.16298	-2.34136	0.54156								-71.0182	-26.5591	-29.988	-22.4932	-24.8401	-19.5591	-10.8483	-22.3813	2.72243
	-71	-7.89476	-8.95849	-10.3287	-4.17976	-6.99448	-4.24469	-7.10015	1.01984								-71	-4.59539	-2.71267	-2.83542	-1.32442	-1.45404	-1.16298	-2.34749	0.53766								-71	-26.4141	-29.9549	-22.5365	-24.8021	-19.5591	-10.955	-22.3703	2.69587
	-70.9818	-7.99428	-8.95849	-10.3287	-4.32265	-6.99448	-4.13858	-7.12286	1.01931								-70.9818	-4.63717	-2.83787	-2.7986	-1.32442	-1.48866	-1.20606	-2.38213	0.54057								-70.9818	-26.3417	-29.9549	-22.4932	-24.726	-19.6001	-10.8839	-22.3333	2.69855
	-70.9636	-8.06062	-8.95849	-10.3704	-4.2512	-6.96117	-4.20932	-7.13519	1.0256								-70.9636	-4.72072	-2.87961	-2.76177	-1.36121	-1.5579	-1.20606	-2.41455	0.54648								-70.9636	-26.3417	-30.0211	-22.4065	-24.8021	-19.4771	-10.7772	-22.3043	2.72621
	-70.9455	-8.16014	-9.00198	-10.3287	-4.17976	-6.96117	-4.13858	-7.12839	1.04048								-70.9455	-4.72072	-2.79614	-2.94589	-1.32442	-1.45404	-1.20606	-2.40788	0.5573								-70.9455	-26.3779	-29.988	-22.3198	-24.8021	-19.5181	-10.706	-22.2853	2.73345
	-70.9273	-8.19331	-9.04547	-10.412	-4.17976	-7.06109	-4.24469	-7.18939	1.04217								-70.9273	-4.72072	-2.67094	-3.05636	-1.36121	-1.41942	-1.33528	-2.42732	0.54954								-70.9273	-26.5228	-29.988	-22.4065	-24.9162	-19.5591	-10.6349	-22.3379	2.75301
	-70.9091	-8.19331	-8.95849	-10.3704	-4.2512	-7.06109	-4.1032	-7.15628	1.03961								-70.9091	-4.67894	-2.58747	-3.09318	-1.50837	-1.52328	-1.33528	-2.45442	0.5288								-70.9091	-26.4141	-30.0211	-22.4932	-24.8021	-19.5181	-10.6705	-22.3198	2.74361
	-70.8909	-8.19331	-8.95849	-10.3704	-4.2512	-7.06109	-4.20932	-7.17396	1.02932								-70.8909	-4.47006	-2.62921	-3.01954	-1.47158	-1.45404	-1.33528	-2.39662	0.50372								-70.8909	-26.5228	-30.0873	-22.4499	-24.8021	-19.5591	-10.706	-22.3545	2.74876
	-70.8727	-8.25965	-8.87152	-10.412	-4.28693	-6.96117	-4.35081	-7.19035	1.01479								-70.8727	-4.47006	-2.62921	-2.98271	-1.47158	-1.41942	-1.37835	-2.39189	0.50147								-70.8727	-26.5228	-30.1204	-22.4932	-24.8782	-19.6411	-10.7772	-22.4055	2.74137
	-70.8546	-8.25965	-8.78454	-10.412	-4.21548	-6.96117	-4.35081	-7.16394	1.01694								-70.8546	-4.67894	-2.62921	-2.90907	-1.47158	-1.5579	-1.33528	-2.43033	0.52296								-70.8546	-26.4504	-30.1204	-22.4065	-24.8021	-19.4771	-10.8483	-22.3508	2.73099
	-70.8364	-8.29282	-8.82803	-10.4953	-4.2512	-7.0944	-4.31544	-7.21286	1.02843								-70.8364	-4.84605	-2.79614	-2.83542	-1.43479	-1.52328	-1.33528	-2.46183	0.55199								-70.8364	-26.4504	-30.1204	-22.4065	-24.8401	-19.5181	-10.8483	-22.364	2.73071
	-70.8182	-8.35916	-8.82803	-10.4536	-4.17976	-7.0944	-4.31544	-7.20507	1.03334								-70.8182	-4.88783	-2.92134	-2.76177	-1.398	-1.5579	-1.33528	-2.47702	0.55985								-70.8182	-26.3779	-30.0542	-22.4499	-24.8021	-19.5181	-10.8127	-22.3358	2.72475
	-70.8	-8.32599	-9.00198	-10.2871	-4.21548	-7.06109	-4.35081	-7.20707	1.01799								-70.8	-4.7625	-2.92134	-2.83542	-1.43479	-1.48866	-1.37835	-2.47018	0.54219								-70.8	-26.4504	-29.9549	-22.4065	-24.6119	-19.4361	-10.8127	-22.2787	2.71622
	-70.7818	-8.32599	-9.13244	-10.2454	-4.14403	-6.99448	-4.38618	-7.20476	1.02592								-70.7818	-4.63717	-2.83787	-3.01954	-1.36121	-1.5579	-1.33528	-2.45816	0.53173								-70.7818	-26.4141	-29.9549	-22.3632	-24.6119	-19.4361	-10.8839	-22.2773	2.70431
	-70.7636	-8.29282	-9.04547	-10.2038	-4.17976	-6.99448	-4.38618	-7.18374	1.01164								-70.7636	-4.42829	-2.79614	-3.05636	-1.36121	-1.48866	-1.24913	-2.39663	0.51432								-70.7636	-26.5228	-29.9549	-22.4499	-24.726	-19.5181	-10.7772	-22.3248	2.72548
	-70.7455	-8.12696	-8.95849	-10.2454	-4.21548	-6.99448	-4.31544	-7.14271	1.00791								-70.7455	-4.47006	-2.79614	-2.98271	-1.47158	-1.48866	-1.24913	-2.40972	0.50984								-70.7455	-26.5591	-30.0211	-22.4065	-24.726	-19.4361	-10.706	-22.3091	2.74635
	-70.7273	-8.02745	-9.00198	-10.2454	-4.21548	-6.96117	-4.17395	-7.10424	1.02099								-70.7273	-4.42829	-2.75441	-2.90907	-1.47158	-1.3848	-1.20606	-2.35903	0.51012								-70.7273	-26.4866	-30.0542	-22.3632	-24.726	-19.3131	-10.7772	-22.2867	2.74007
	-70.7091	-7.99428	-8.95849	-10.4536	-4.17976	-6.89456	-4.20932	-7.11501	1.03964								-70.7091	-4.72072	-2.83787	-2.76177	-1.43479	-1.35018	-1.24913	-2.39241	0.54973								-70.7091	-26.3779	-30.0542	-22.4065	-24.726	-19.2311	-10.7416	-22.2562	2.7426
	-70.6909	-8.06062	-9.04547	-10.4536	-4.28693	-6.99448	-4.20932	-7.17508	1.03604								-70.6909	-4.7625	-2.71267	-2.76177	-1.398	-1.35018	-1.24913	-2.37238	0.55486								-70.6909	-26.2692	-30.0211	-22.3632	-24.6499	-19.3131	-10.7416	-22.2264	2.72874
	-70.6727	-8.09379	-9.00198	-10.4953	-4.2512	-6.96117	-4.20932	-7.16879	1.04236								-70.6727	-4.63717	-2.62921	-2.72495	-1.398	-1.31556	-1.24913	-2.32567	0.53648								-70.6727	-26.2692	-30.1204	-22.3198	-24.6119	-19.2311	-10.8127	-22.2275	2.73009
	-70.6546	-8.12696	-9.00198	-10.4953	-4.2512	-6.89456	-4.20932	-7.16322	1.04387								-70.6546	-4.42829	-2.58747	-2.7986	-1.28763	-1.35018	-1.20606	-2.27637	0.51579								-70.6546	-26.3779	-30.0211	-22.3198	-24.726	-19.3951	-10.7416	-22.2636	2.73348
	-70.6364	-8.12696	-8.915	-10.3704	-4.21548	-6.86125	-4.35081	-7.13998	1.01604								-70.6364	-4.21941	-2.58747	-2.76177	-1.28763	-1.41942	-1.29221	-2.26132	0.47564								-70.6364	-26.3055	-30.0873	-22.2765	-24.688	-19.3541	-10.6705	-22.2303	2.74641
	-70.6182	-8.16014	-8.87152	-10.2871	-4.21548	-6.79464	-4.35081	-7.11327	1.00648								-70.6182	-4.13585	-2.71267	-2.68812	-1.47158	-1.5579	-1.24913	-2.30254	0.44843								-70.6182	-26.233	-30.0873	-22.2765	-24.688	-19.5181	-10.706	-22.2515	2.73226
	-70.6	-7.99428	-8.87152	-10.2454	-4.2512	-6.89456	-4.35081	-7.1013	0.99243								-70.6	-4.17763	-2.87961	-2.57765	-1.43479	-1.5579	-1.24913	-2.31279	0.45975								-70.6	-26.1605	-30.1204	-22.3198	-24.6499	-19.5181	-10.7416	-22.2517	2.72584
	-70.5818	-7.96111	-8.82803	-10.2454	-4.28693	-6.99448	-4.42156	-7.12292	0.97838								-70.5818	-4.26118	-2.83787	-2.57765	-1.43479	-1.52328	-1.29221	-2.32116	0.46824								-70.5818	-26.1243	-30.0542	-22.2331	-24.5738	-19.4361	-10.8127	-22.2057	2.70821
	-70.5636	-7.96111	-8.74105	-10.2871	-4.2512	-7.06109	-4.31544	-7.10283	0.99101								-70.5636	-4.30296	-2.83787	-2.54083	-1.398	-1.48866	-1.24913	-2.30291	0.48081								-70.5636	-26.1968	-29.988	-22.1465	-24.5738	-19.3541	-10.9195	-22.1964	2.69329
	-70.5455	-8.02745	-8.82803	-10.2871	-4.21548	-6.92786	-4.28007	-7.09432	1.00508								-70.5455	-4.38651	-2.83787	-2.50401	-1.32442	-1.52328	-1.29221	-2.31138	0.49174								-70.5455	-26.3417	-29.8887	-22.2331	-24.5358	-19.3541	-10.8839	-22.2062	2.69493
	-70.5273	-8.02745	-8.915	-10.3287	-4.28693	-6.99448	-4.31544	-7.14467	1.00408								-70.5273	-4.38651	-2.83787	-2.57765	-1.36121	-1.52328	-1.24913	-2.32261	0.49348								-70.5273	-26.3779	-29.7563	-22.1898	-24.6119	-19.3541	-10.8839	-22.1957	2.68653
	-70.5091	-8.02745	-8.95849	-10.2871	-4.17976	-6.99448	-4.20932	-7.10943	1.02251								-70.5091	-4.26118	-2.79614	-2.61448	-1.32442	-1.45404	-1.16298	-2.26887	0.48805								-70.5091	-26.4141	-29.6239	-22.2765	-24.5738	-19.3131	-10.8127	-22.169	2.68646
	-70.4909	-8.12696	-8.915	-10.3287	-4.32265	-7.02779	-4.31544	-7.17276	1.00357								-70.4909	-4.01052	-2.79614	-2.61448	-1.398	-1.45404	-1.16298	-2.23936	0.44985								-70.4909	-26.3779	-29.5908	-22.1898	-24.4597	-19.2721	-10.8127	-22.1172	2.67947
	-70.4727	-8.09379	-9.04547	-10.2454	-4.3941	-6.99448	-4.31544	-7.18145	0.99521								-70.4727	-3.96875	-2.67094	-2.50401	-1.398	-1.41942	-1.20606	-2.19453	0.43524								-70.4727	-26.3417	-29.657	-22.1031	-24.4217	-19.3541	-10.8127	-22.1151	2.67974
	-70.4545	-8.19331	-9.04547	-10.2454	-4.32265	-7.06109	-4.31544	-7.19723	1.00476								-70.4545	-3.88519	-2.75441	-2.6513	-1.43479	-1.52328	-1.20606	-2.24251	0.42314								-70.4545	-26.3417	-29.7894	-22.1898	-24.3836	-19.2721	-10.9195	-22.1493	2.67911
	-70.4364	-8.09379	-9.08895	-10.2871	-4.28693	-6.92786	-4.28007	-7.16078	1.0161								-70.4364	-3.92697	-2.79614	-2.72495	-1.47158	-1.48866	-1.11991	-2.2547	0.43964								-70.4364	-26.2692	-29.7232	-22.1031	-24.3456	-19.1081	-10.7772	-22.0544	2.69372
	-70.4182	-8.06062	-9.08895	-10.3287	-4.35838	-6.89456	-4.42156	-7.19213	0.99975								-70.4182	-4.01052	-2.71267	-2.72495	-1.36121	-1.45404	-1.24913	-2.25209	0.44588								-70.4182	-26.233	-29.7232	-22.1898	-24.3836	-19.1901	-10.7772	-22.0828	2.69004
	-70.4	-8.02745	-9.04547	-10.2038	-4.28693	-6.92786	-4.31544	-7.13449	0.99947								-70.4	-4.01052	-2.75441	-2.57765	-1.43479	-1.41942	-1.16298	-2.22663	0.44699								-70.4	-26.233	-29.657	-22.1898	-24.5738	-19.1901	-10.8483	-22.1153	2.67945
	-70.3818	-7.99428	-9.00198	-10.2871	-4.28693	-6.86125	-4.35081	-7.13038	1.00162								-70.3818	-4.01052	-2.83787	-2.50401	-1.398	-1.41942	-1.20606	-2.22931	0.44768								-70.3818	-26.3417	-29.6239	-22.1465	-24.6499	-19.2721	-10.7416	-22.1293	2.69635
	-70.3636	-7.99428	-9.04547	-10.2871	-4.28693	-6.89456	-4.35081	-7.14318	1.00406								-70.3636	-3.96875	-2.75441	-2.54083	-1.47158	-1.52328	-1.20606	-2.24415	0.42883								-70.3636	-26.1968	-29.5908	-22.1031	-24.4597	-19.1901	-10.706	-22.0411	2.68783
	-70.3454	-7.96111	-9.04547	-10.2038	-4.2512	-6.92786	-4.28007	-7.11158	1.00426								-70.3454	-3.96875	-2.67094	-2.57765	-1.50837	-1.45404	-1.20606	-2.23097	0.42856								-70.3454	-26.1243	-29.4915	-22.1898	-24.3836	-19.1901	-10.7416	-22.0202	2.66767
	-70.3273	-7.92794	-8.95849	-10.2454	-4.21548	-6.99448	-4.17395	-7.08596	1.0153								-70.3273	-3.92697	-2.92134	-2.68812	-1.50837	-1.45404	-1.20606	-2.28415	0.4367								-70.3273	-26.1243	-29.5908	-22.1898	-24.4977	-19.1901	-10.7416	-22.0557	2.68038
	-70.3091	-7.99428	-8.915	-10.2454	-4.17976	-6.89456	-4.17395	-7.06716	1.01838								-70.3091	-3.92697	-2.96307	-2.72495	-1.54516	-1.3848	-1.20606	-2.29184	0.44238								-70.3091	-26.1605	-29.5908	-22.1898	-24.5358	-19.0261	-10.7772	-22.0467	2.68439
	-70.2909	-8.06062	-8.915	-10.2454	-4.21548	-6.89456	-4.06783	-7.06648	1.0273								-70.2909	-3.71809	-2.92134	-2.76177	-1.50837	-1.45404	-1.07684	-2.24008	0.42533								-70.2909	-26.2692	-29.5908	-22.1898	-24.6119	-18.9851	-10.7772	-22.0707	2.69392
	-70.2727	-7.89476	-8.95849	-10.2454	-4.21548	-6.99448	-4.1032	-7.06864	1.0212								-70.2727	-3.59276	-2.87961	-2.76177	-1.50837	-1.48866	-1.16298	-2.23236	0.39878								-70.2727	-26.3055	-29.5577	-22.1898	-24.688	-19.0671	-10.8127	-22.1035	2.68706
	-70.2545	-7.86159	-8.95849	-10.1621	-4.17976	-6.92786	-4.17395	-7.04396	1.00848								-70.2545	-3.59276	-2.83787	-2.76177	-1.47158	-1.45404	-1.11991	-2.20632	0.40479								-70.2545	-26.233	-29.5577	-22.0598	-24.5358	-19.0261	-10.9195	-22.0553	2.66505
	-70.2364	-7.79525	-8.87152	-10.1621	-4.10831	-6.96117	-4.24469	-7.02384	1.00143								-70.2364	-3.63454	-2.75441	-2.7986	-1.54516	-1.3848	-1.07684	-2.19906	0.41144								-70.2364	-26.2692	-29.5908	-22.1898	-24.5738	-19.0671	-10.8839	-22.0958	2.67471
	-70.2182	-7.79525	-8.74105	-10.2454	-4.10831	-6.92786	-4.24469	-7.01043	1.00257								-70.2182	-3.71809	-2.71267	-2.76177	-1.54516	-1.3848	-1.03376	-2.19271	0.42175								-70.2182	-26.1605	-29.5577	-22.2765	-24.4977	-19.0671	-10.8127	-22.062	2.67381
	-70.2	-7.89476	-8.65408	-10.2038	-4.21548	-6.89456	-4.31544	-7.02968	0.97923								-70.2	-3.84342	-2.62921	-2.72495	-1.47158	-1.52328	-0.99069	-2.19719	0.43249								-70.2	-26.1605	-29.5246	-22.2331	-24.3836	-19.0671	-10.7416	-22.0184	2.67717
	-70.1818	-7.99428	-8.65408	-10.1205	-4.21548	-6.89456	-4.35081	-7.03828	0.97015								-70.1818	-3.80164	-2.79614	-2.76177	-1.69232	-1.5579	-0.94762	-2.25957	0.42636								-70.1818	-26.1968	-29.5577	-22.0164	-24.4217	-19.0261	-10.7416	-21.9934	2.68447
	-70.1636	-7.96111	-8.82803	-10.1205	-4.2512	-6.92786	-4.28007	-7.06146	0.98216								-70.1636	-3.80164	-2.87961	-2.68812	-1.58195	-1.52328	-1.03376	-2.2514	0.42621								-70.1636	-26.233	-29.5908	-21.9298	-24.4977	-19.1081	-10.7416	-22.0168	2.68883
	-70.1454	-7.82842	-8.82803	-10.1621	-4.2512	-6.79464	-4.35081	-7.03587	0.97699								-70.1454	-3.71809	-2.87961	-2.61448	-1.65553	-1.5579	-1.03376	-2.24323	0.40808								-70.1454	-26.3055	-29.5908	-21.8431	-24.3836	-19.0671	-10.706	-21.9827	2.69578
	-70.1273	-7.79525	-8.69756	-10.2038	-4.2512	-6.72802	-4.31544	-6.99854	0.97664								-70.1273	-3.75987	-2.96307	-2.57765	-1.61874	-1.52328	-1.20606	-2.27478	0.40449								-70.1273	-26.2692	-29.5577	-21.9731	-24.3456	-19.1901	-10.706	-22.007	2.68512
	-70.1091	-7.72891	-8.65408	-10.3704	-4.2512	-6.79464	-4.35081	-7.025	0.98724								-70.1091	-3.88519	-3.04654	-2.54083	-1.47158	-1.45404	-1.24913	-2.27455	0.43323								-70.1091	-26.2692	-29.4915	-22.0164	-24.3456	-19.1901	-10.6349	-21.9913	2.68893
	-70.0909	-7.72891	-8.74105	-10.2454	-4.32265	-6.86125	-4.35081	-7.04168	0.97109								-70.0909	-4.01052	-3.00481	-2.61448	-1.36121	-1.52328	-1.20606	-2.28673	0.45467								-70.0909	-26.233	-29.4915	-22.0164	-24.3075	-19.2311	-10.6349	-21.9857	2.6845
	-70.0727	-7.69574	-8.78454	-10.1621	-4.28693	-6.79464	-4.31544	-7.00657	0.97086								-70.0727	-4.0523	-2.96307	-2.68812	-1.398	-1.62714	-1.16298	-2.31527	0.45529								-70.0727	-26.2692	-29.4584	-22.0598	-24.3836	-19.1081	-10.5993	-21.9797	2.6949
	-70.0545	-7.79525	-8.78454	-10.0788	-4.21548	-6.89456	-4.28007	-7.00812	0.97397								-70.0545	-4.21941	-3.04654	-2.7986	-1.43479	-1.59252	-1.16298	-2.37581	0.48296								-70.0545	-26.233	-29.4253	-22.0598	-24.3836	-18.9851	-10.6349	-21.9536	2.68937
	-70.0364	-7.86159	-8.87152	-10.0788	-4.2512	-6.86125	-4.35081	-7.04587	0.97133								-70.0364	-4.26118	-2.96307	-2.83542	-1.43479	-1.52328	-1.16298	-2.36346	0.48966								-70.0364	-26.1968	-29.3922	-22.0598	-24.3836	-18.9851	-10.706	-21.9539	2.6744
	-70.0182	-7.86159	-8.95849	-10.1621	-4.14403	-6.86125	-4.35081	-7.05638	0.99586								-70.0182	-4.30296	-2.96307	-2.7986	-1.50837	-1.48866	-1.11991	-2.3636	0.49509								-70.0182	-26.233	-29.5246	-22.0598	-24.2695	-19.0261	-10.706	-21.9698	2.6838
	-70	-7.86159	-8.95849	-10.2038	-4.17976	-6.76133	-4.28007	-7.04083	1.00401								-70	-4.34473	-2.96307	-2.7986	-1.50837	-1.3848	-1.07684	-2.34607	0.51045								-70	-26.1605	-29.4584	-21.9298	-24.3836	-19.1081	-10.6705	-21.9518	2.67913
	-69.9818	-7.79525	-8.87152	-10.1205	-4.21548	-6.72802	-4.28007	-7.0018	0.98485								-69.9818	-4.30296	-2.92134	-2.72495	-1.50837	-1.31556	-1.20606	-2.32987	0.4955								-69.9818	-26.1968	-29.4584	-21.9298	-24.3075	-19.1081	-10.6705	-21.9452	2.67876
	-69.9636	-7.79525	-8.78454	-10.2038	-4.28693	-6.72802	-4.31544	-7.01899	0.97844								-69.9636	-4.34473	-2.96307	-2.6513	-1.43479	-1.41942	-1.11991	-2.32221	0.50523								-69.9636	-26.233	-29.4584	-21.9731	-24.4217	-19.0261	-10.6349	-21.9579	2.69202
	-69.9455	-7.76208	-8.95849	-10.2454	-4.2512	-6.82794	-4.28007	-7.0542	0.99858								-69.9455	-4.47006	-3.00481	-2.50401	-1.47158	-1.45404	-1.11991	-2.3374	0.51748								-69.9455	-26.233	-29.4584	-21.9731	-24.4977	-19.0671	-10.6349	-21.9774	2.69289
	-69.9273	-7.82842	-8.82803	-10.1205	-4.35838	-6.99448	-4.28007	-7.06831	0.96805								-69.9273	-4.55362	-2.92134	-2.46718	-1.398	-1.41942	-1.03376	-2.29889	0.53806								-69.9273	-26.1968	-29.4915	-21.9731	-24.4597	-18.9031	-10.7772	-21.9669	2.67907
	-69.9091	-7.86159	-8.87152	-10.1621	-4.2512	-6.99448	-4.28007	-7.07016	0.98604								-69.9091	-4.59539	-2.92134	-2.50401	-1.47158	-1.41942	-1.03376	-2.32425	0.54031								-69.9091	-26.233	-29.4584	-22.0598	-24.4597	-18.9441	-10.7772	-21.9887	2.67637
	-69.8909	-7.89476	-8.82803	-10.1621	-4.21548	-6.99448	-4.24469	-7.05659	0.99108								-69.8909	-4.55362	-3.04654	-2.57765	-1.54516	-1.48866	-1.16298	-2.39577	0.52214								-69.8909	-26.1605	-29.4253	-22.0164	-24.4217	-18.9851	-10.6705	-21.9466	2.68167
	-69.8727	-7.89476	-8.82803	-10.1621	-4.2512	-6.89456	-4.31544	-7.05768	0.98141								-69.8727	-4.47006	-2.96307	-2.72495	-1.47158	-1.52328	-1.20606	-2.39317	0.50871								-69.8727	-26.1605	-29.4584	-22.0598	-24.3456	-19.0671	-10.5638	-21.9425	2.69452
	-69.8546	-7.89476	-8.78454	-10.2454	-4.2512	-6.86125	-4.38618	-7.07056	0.98141								-69.8546	-4.47006	-3.00481	-2.68812	-1.43479	-1.5579	-1.16298	-2.38645	0.51328								-69.8546	-26.233	-29.3922	-22.1465	-24.2695	-19.0671	-10.4571	-21.9276	2.70521
	-69.8364	-7.89476	-8.65408	-10.2454	-4.21548	-6.86125	-4.28007	-7.02517	0.98719								-69.8364	-4.59539	-3.00481	-2.68812	-1.43479	-1.5579	-1.11991	-2.40015	0.53379								-69.8364	-26.1605	-29.326	-22.1031	-24.2695	-19.0261	-10.4571	-21.8904	2.69662
	-69.8182	-7.89476	-8.74105	-10.2454	-4.21548	-6.89456	-4.35081	-7.05701	0.98536								-69.8182	-4.72072	-2.96307	-2.72495	-1.32442	-1.48866	-1.20606	-2.40465	0.55441								-69.8182	-26.088	-29.3922	-22.0598	-24.1934	-18.9851	-10.5638	-21.8804	2.68305
	-69.8	-7.82842	-8.69756	-10.1621	-4.17976	-6.99448	-4.42156	-7.04732	0.96877								-69.8	-4.55362	-2.92134	-2.61448	-1.47158	-1.48866	-1.29221	-2.39031	0.51235								-69.8	-26.1605	-29.3922	-22.1031	-24.3456	-18.9031	-10.6705	-21.9292	2.67946
	-69.7818	-7.79525	-8.69756	-10.1621	-4.21548	-6.92786	-4.35081	-7.02485	0.97102								-69.7818	-4.47006	-2.96307	-2.57765	-1.43479	-1.45404	-1.33528	-2.37248	0.50297								-69.7818	-26.1968	-29.4253	-22.0164	-24.4597	-18.9441	-10.6705	-21.9521	2.68627
	-69.7636	-7.72891	-8.69756	-9.99552	-4.2512	-6.96117	-4.35081	-6.99753	0.94801								-69.7636	-4.21941	-2.92134	-2.54083	-1.398	-1.35018	-1.37835	-2.30135	0.47235								-69.7636	-26.1968	-29.2598	-22.0598	-24.3836	-18.9851	-10.6349	-21.92	2.6722
	-69.7455	-7.69574	-8.69756	-10.0372	-4.35838	-6.89456	-4.35081	-7.0057	0.94158								-69.7455	-4.01052	-2.96307	-2.50401	-1.47158	-1.41942	-1.4645	-2.30552	0.43076								-69.7455	-26.1243	-29.2598	-22.1031	-24.3456	-19.1491	-10.6705	-21.9421	2.65639
	-69.7273	-7.72891	-8.65408	-9.95387	-4.35838	-6.92786	-4.31544	-6.98976	0.93421								-69.7273	-4.01052	-2.96307	-2.61448	-1.54516	-1.48866	-1.33528	-2.3262	0.43278								-69.7273	-26.088	-29.2598	-22.0164	-24.4217	-19.2311	-10.7416	-21.9598	2.6438
	-69.7091	-7.79525	-8.5671	-10.0372	-4.28693	-6.89456	-4.31544	-6.98274	0.94674								-69.7091	-4.0523	-2.87961	-2.72495	-1.54516	-1.5579	-1.42143	-2.36356	0.42643								-69.7091	-26.088	-29.2598	-21.9731	-24.4597	-19.0671	-10.7772	-21.9375	2.64574
	-69.6909	-7.79525	-8.65408	-10.1621	-4.28693	-6.89456	-4.31544	-7.01806	0.96513								-69.6909	-4.09408	-3.00481	-2.68812	-1.47158	-1.62714	-1.16298	-2.34145	0.45781								-69.6909	-26.1243	-29.326	-22.0164	-24.4597	-19.0671	-10.6349	-21.9381	2.67379
	-69.6727	-7.76208	-8.5671	-10.2454	-4.17976	-6.89456	-4.1032	-6.95868	0.99859								-69.6727	-4.13585	-3.00481	-2.6513	-1.61874	-1.76562	-1.20606	-2.39706	0.44273								-69.6727	-26.2692	-29.3591	-21.9298	-24.3836	-19.0671	-10.6349	-21.9406	2.68213
	-69.6546	-7.79525	-8.48013	-10.2871	-4.21548	-6.92786	-4.17395	-6.97995	0.98946								-69.6546	-4.09408	-2.92134	-2.54083	-1.50837	-1.69638	-1.29221	-2.3422	0.43431								-69.6546	-26.1605	-29.326	-21.9731	-24.2695	-18.9851	-10.6705	-21.8974	2.66781
	-69.6364	-7.76208	-8.39315	-10.2454	-4.14403	-6.92786	-4.20932	-6.94698	0.98297								-69.6364	-4.01052	-3.00481	-2.61448	-1.58195	-1.59252	-1.24913	-2.34224	0.43325								-69.6364	-26.0518	-29.326	-21.9298	-24.2315	-18.9441	-10.5638	-21.8411	2.67735
	-69.6182	-7.72891	-8.5671	-10.2038	-4.07258	-6.86125	-4.24469	-6.94638	0.9902								-69.6182	-3.96875	-3.00481	-2.61448	-1.58195	-1.59252	-1.29221	-2.34245	0.42432								-69.6182	-26.0518	-29.2598	-21.9298	-24.3075	-19.0261	-10.4926	-21.8446	2.68061
	-69.6	-7.62939	-8.52361	-10.2454	-4.07258	-6.82794	-4.24469	-6.92394	0.99006								-69.6	-3.88519	-2.92134	-2.6513	-1.54516	-1.45404	-1.33528	-2.29872	0.41787								-69.6	-26.0518	-29.2598	-21.9298	-24.3456	-19.0671	-10.5282	-21.8637	2.67533
	-69.5818	-7.72891	-8.61059	-10.1205	-4.10831	-6.76133	-4.35081	-6.94674	0.97096								-69.5818	-3.75987	-2.92134	-2.68812	-1.47158	-1.45404	-1.33528	-2.27171	0.40807								-69.5818	-26.0518	-29.2598	-22.0598	-24.3836	-19.1081	-10.4571	-21.8867	2.68535
	-69.5636	-7.86159	-8.5671	-10.0788	-4.14403	-6.76133	-4.35081	-6.96061	0.96436								-69.5636	-3.75987	-3.00481	-2.72495	-1.54516	-1.52328	-1.24913	-2.3012	0.41174								-69.5636	-26.088	-29.2598	-21.8864	-24.4597	-18.9851	-10.4571	-21.856	2.69372
	-69.5455	-7.96111	-8.65408	-10.2871	-4.17976	-6.79464	-4.35081	-7.03791	0.99113								-69.5455	-3.75987	-2.92134	-2.68812	-1.54516	-1.45404	-1.24913	-2.26961	0.41037								-69.5455	-26.088	-29.2598	-21.8431	-24.4597	-18.9441	-10.4215	-21.836	2.70019
	-69.5273	-7.86159	-8.5671	-10.1621	-4.14403	-6.82794	-4.31544	-6.9797	0.97618								-69.5273	-3.71809	-2.92134	-2.68812	-1.50837	-1.45404	-1.11991	-2.23498	0.41862								-69.5273	-26.0518	-29.3591	-21.9298	-24.4597	-18.9031	-10.5282	-21.8719	2.69396
	-69.5091	-7.82842	-8.61059	-10.0788	-4.17976	-6.79464	-4.20932	-6.95026	0.97516								-69.5091	-3.71809	-2.71267	-2.6513	-1.43479	-1.3848	-1.24913	-2.1918	0.40517								-69.5091	-25.8707	-29.326	-21.7997	-24.3836	-18.9441	-10.5282	-21.8087	2.67766
	-69.4909	-7.89476	-8.5671	-10.0788	-4.2512	-6.86125	-4.17395	-6.97118	0.97112								-69.4909	-3.67631	-2.75441	-2.6513	-1.43479	-1.3848	-1.20606	-2.18461	0.40526								-69.4909	-25.7982	-29.326	-21.8864	-24.4217	-18.9851	-10.6349	-21.842	2.65882
	-69.4727	-7.82842	-8.74105	-10.1621	-4.2512	-6.99448	-4.28007	-7.04289	0.9774								-69.4727	-3.67631	-2.83787	-2.68812	-1.50837	-1.3848	-1.29221	-2.23128	0.39941								-69.4727	-25.8344	-29.2598	-21.9298	-24.4217	-19.0671	-10.706	-21.8698	2.64153
	-69.4545	-7.76208	-8.74105	-10.2038	-4.17976	-6.96117	-4.31544	-7.02721	0.98377								-69.4545	-3.80164	-2.75441	-2.68812	-1.54516	-1.45404	-1.29221	-2.25593	0.40421								-69.4545	-25.9069	-29.1605	-21.7564	-24.4217	-19.0261	-10.6705	-21.8237	2.64245
	-69.4364	-7.79525	-8.78454	-10.2454	-4.21548	-6.96117	-4.28007	-7.04699	0.99146								-69.4364	-3.92697	-2.71267	-2.61448	-1.50837	-1.3848	-1.20606	-2.22556	0.42988								-69.4364	-26.0518	-29.1936	-21.8431	-24.3456	-19.0671	-10.6349	-21.856	2.65414
	-69.4182	-7.82842	-8.74105	-10.2038	-4.2512	-6.99448	-4.28007	-7.04983	0.98185								-69.4182	-3.88519	-2.87961	-2.61448	-1.54516	-1.3848	-1.24913	-2.25973	0.42621								-69.4182	-25.9431	-29.2598	-21.7997	-24.2695	-18.9851	-10.4926	-21.7917	2.67515
	-69.4	-7.89476	-8.69756	-10.1205	-4.21548	-6.89456	-4.17395	-6.99946	0.98608								-69.4	-3.88519	-3.04654	-2.61448	-1.61874	-1.3848	-1.33528	-2.31417	0.42427								-69.4	-25.9431	-29.1936	-21.6697	-24.3456	-19.0261	-10.4571	-21.7725	2.67507
	-69.3818	-7.92794	-8.65408	-10.1205	-4.21548	-6.96117	-4.20932	-7.01474	0.98109								-69.3818	-3.80164	-2.96307	-2.54083	-1.61874	-1.35018	-1.4645	-2.28983	0.40068								-69.3818	-25.9431	-29.1274	-21.6697	-24.4217	-18.9441	-10.5282	-21.7724	2.66428
	-69.3636	-7.89476	-8.78454	-10.1621	-4.17976	-6.96117	-4.13858	-7.02015	1.00208								-69.3636	-3.59276	-2.96307	-2.61448	-1.61874	-1.3848	-1.29221	-2.24434	0.38767								-69.3636	-26.0518	-29.0612	-21.7131	-24.3456	-18.9441	-10.4926	-21.7681	2.66644
	-69.3454	-7.82842	-8.915	-10.1621	-4.03686	-6.89456	-4.17395	-7.00182	1.01867								-69.3454	-3.59276	-3.00481	-2.61448	-1.54516	-1.48866	-1.24913	-2.24917	0.39089								-69.3454	-26.0156	-29.1605	-21.6697	-24.4597	-18.821	-10.4215	-21.758	2.6918
	-69.3273	-7.86159	-8.87152	-10.0788	-4.07258	-6.79464	-4.24469	-6.98731	0.99878								-69.3273	-3.59276	-2.96307	-2.61448	-1.50837	-1.45404	-1.20606	-2.22313	0.39637								-69.3273	-25.9069	-29.2267	-21.7564	-24.4217	-18.78	-10.5993	-21.7818	2.66752
	-69.3091	-7.79525	-8.82803	-10.0372	-4.03686	-6.82794	-4.28007	-6.96755	0.98995								-69.3091	-3.63454	-3.00481	-2.6513	-1.50837	-1.3848	-1.24913	-2.23883	0.40609								-69.3091	-25.9069	-29.326	-21.8864	-24.3075	-18.821	-10.5993	-21.8079	2.67165
	-69.2909	-7.76208	-8.69756	-10.1205	-4.00113	-6.79464	-4.24469	-6.93676	0.99671								-69.2909	-3.71809	-3.04654	-2.68812	-1.61874	-1.48866	-1.11991	-2.28001	0.41759								-69.2909	-25.9431	-29.326	-21.7131	-24.2695	-18.9441	-10.4571	-21.7755	2.68779
	-69.2727	-7.76208	-8.61059	-9.95387	-4.07258	-6.86125	-4.28007	-6.92341	0.96354								-69.2727	-3.67631	-3.00481	-2.6513	-1.61874	-1.45404	-1.20606	-2.26854	0.40352								-69.2727	-25.9069	-29.326	-21.7131	-24.2315	-18.9851	-10.5282	-21.7818	2.67334
	-69.2545	-7.56305	-8.5671	-9.99552	-4.07258	-6.76133	-4.31544	-6.87917	0.95729								-69.2545	-3.46743	-3.08827	-2.68812	-1.65553	-1.45404	-1.16298	-2.25273	0.38924								-69.2545	-25.8707	-29.3591	-21.7131	-24.1173	-18.9441	-10.6349	-21.7732	2.65769
	-69.2364	-7.66257	-8.69756	-9.91223	-4.00113	-6.66141	-4.28007	-6.86916	0.96962								-69.2364	-3.67631	-3.04654	-2.61448	-1.69232	-1.41942	-1.20606	-2.27586	0.40366								-69.2364	-26.0156	-29.4584	-21.7564	-24.1173	-18.9031	-10.5638	-21.8024	2.68601
	-69.2182	-7.69574	-8.74105	-9.99552	-4.07258	-6.76133	-4.1032	-6.8949	0.99063								-69.2182	-3.63454	-2.96307	-2.57765	-1.65553	-1.35018	-1.29221	-2.24553	0.39213								-69.2182	-26.088	-29.4915	-21.7131	-24.2315	-18.9441	-10.5638	-21.8387	2.69485
	-69.2	-7.86159	-8.78454	-10.1205	-4.03686	-6.76133	-4.13858	-6.95056	1.01118								-69.2	-3.67631	-3.00481	-2.57765	-1.58195	-1.45404	-1.20606	-2.25014	0.40337								-69.2	-26.1605	-29.4584	-21.5831	-24.1173	-18.9031	-10.5638	-21.7977	2.69399
	-69.1818	-7.92794	-8.74105	-10.1205	-4.03686	-6.79464	-4.20932	-6.97171	1.00391								-69.1818	-3.84342	-2.92134	-2.57765	-1.54516	-1.52328	-1.24913	-2.27666	0.4131								-69.1818	-26.1605	-29.4915	-21.4964	-24.0793	-18.9031	-10.4926	-21.7706	2.70619
	-69.1636	-7.89476	-8.69756	-10.0372	-4.07258	-6.76133	-4.35081	-6.96904	0.97546								-69.1636	-3.84342	-2.79614	-2.68812	-1.54516	-1.48866	-1.24913	-2.26844	0.41253								-69.1636	-26.1605	-29.4584	-21.5831	-24.2315	-18.9031	-10.5282	-21.8108	2.70228
	-69.1454	-7.79525	-8.69756	-10.0372	-3.96541	-6.72802	-4.35081	-6.92904	0.98335								-69.1454	-3.92697	-2.79614	-2.68812	-1.43479	-1.52328	-1.29221	-2.27692	0.42458								-69.1454	-26.0156	-29.4915	-21.7564	-24.3075	-18.9851	-10.5993	-21.8592	2.68687
	-69.1273	-7.76208	-8.82803	-10.0372	-4.03686	-6.76133	-4.31544	-6.95682	0.98623								-69.1273	-4.0523	-2.79614	-2.72495	-1.398	-1.59252	-1.16298	-2.28782	0.45105								-69.1273	-25.9069	-29.5246	-21.7997	-24.2315	-19.0261	-10.6705	-21.8599	2.67075
	-69.1091	-7.82842	-8.74105	-10.0788	-4.03686	-6.79464	-4.28007	-6.95998	0.99008								-69.1091	-3.96875	-2.67094	-2.7986	-1.36121	-1.5579	-1.16298	-2.2534	0.44282								-69.1091	-25.9431	-29.5246	-21.8864	-24.3075	-18.821	-10.6705	-21.8589	2.68235
	-69.0909	-7.79525	-8.69756	-10.0372	-4.03686	-6.76133	-4.28007	-6.93471	0.98231								-69.0909	-4.01052	-2.79614	-2.7986	-1.36121	-1.45404	-1.07684	-2.24956	0.46542								-69.0909	-25.9069	-29.4915	-21.8431	-24.3075	-18.9031	-10.5993	-21.8419	2.68422
	-69.0727	-7.76208	-8.65408	-10.0788	-3.96541	-6.6281	-4.35081	-6.90655	0.98503								-69.0727	-4.09408	-2.67094	-2.83542	-1.54516	-1.48866	-1.07684	-2.28518	0.46065								-69.0727	-25.9431	-29.4253	-21.7997	-24.3075	-18.9031	-10.5638	-21.8238	2.68477
	-69.0545	-7.69574	-8.69756	-9.99552	-4.10831	-6.76133	-4.31544	-6.92898	0.96496								-69.0545	-4.0523	-2.62921	-2.87224	-1.61874	-1.45404	-1.07684	-2.28389	0.4539								-69.0545	-25.9431	-29.2598	-21.7564	-24.3456	-18.821	-10.5282	-21.7757	2.67843
	-69.0364	-7.59622	-8.65408	-9.99552	-4.07258	-6.72802	-4.17395	-6.87006	0.97628								-69.0364	-4.01052	-2.71267	-2.83542	-1.61874	-1.3848	-1.20606	-2.2947	0.44276								-69.0364	-25.8344	-29.2929	-21.6697	-24.3456	-18.821	-10.4571	-21.7368	2.68595
	-69.0182	-7.79525	-8.52361	-9.95387	-4.07258	-6.82794	-4.06783	-6.87352	0.97946								-69.0182	-4.0523	-2.79614	-2.76177	-1.61874	-1.48866	-1.24913	-2.32779	0.43787								-69.0182	-25.8707	-29.3591	-21.5831	-24.2695	-18.9031	-10.4215	-21.7345	2.69377
	-69	-7.89476	-8.52361	-9.91223	-4.07258	-6.82794	-4.03246	-6.87726	0.98181								-69	-4.0523	-2.67094	-2.61448	-1.50837	-1.52328	-1.20606	-2.26257	0.43686								-69	-25.7982	-29.326	-21.7997	-24.2315	-19.0261	-10.3148	-21.7494	2.69646
	-68.9818	-7.96111	-8.52361	-10.0372	-4.14403	-6.86125	-4.06783	-6.9325	0.98684								-68.9818	-4.13585	-2.92134	-2.57765	-1.43479	-1.5579	-1.20606	-2.3056	0.45932								-68.9818	-25.8707	-29.2929	-21.7564	-24.2315	-18.9031	-10.3148	-21.7282	2.70123
	-68.9636	-7.89476	-8.48013	-10.0788	-4.10831	-6.86125	-4.1032	-6.92108	0.98667								-68.9636	-4.13585	-2.87961	-2.72495	-1.398	-1.62714	-1.16298	-2.32142	0.46344								-68.9636	-25.7982	-29.2267	-21.7131	-24.1934	-18.8621	-10.4215	-21.7025	2.67658
	-68.9455	-7.86159	-8.48013	-10.0372	-4.03686	-6.89456	-4.17395	-6.91404	0.98134								-68.9455	-4.01052	-2.71267	-2.76177	-1.43479	-1.62714	-1.24913	-2.29934	0.43263								-68.9455	-25.7982	-29.1605	-21.7131	-24.1554	-18.9441	-10.5993	-21.7284	2.64133
	-68.9273	-7.89476	-8.52361	-10.1205	-4.07258	-6.69472	-4.17395	-6.91335	0.99102								-68.9273	-4.01052	-2.71267	-2.72495	-1.398	-1.5579	-1.20606	-2.26835	0.4409								-68.9273	-25.8344	-29.2929	-21.6264	-24.1173	-18.9441	-10.5993	-21.7357	2.6546
	-68.9091	-7.96111	-8.5671	-10.0788	-4.00113	-6.66141	-4.28007	-6.92494	0.98878								-68.9091	-3.88519	-2.75441	-2.76177	-1.398	-1.52328	-1.16298	-2.24761	0.43304								-68.9091	-25.8344	-29.3591	-21.6697	-24.1934	-18.9031	-10.4926	-21.7421	2.67949
	-68.8909	-7.96111	-8.65408	-10.2038	-3.96541	-6.72802	-4.24469	-6.95951	1.01305								-68.8909	-3.84342	-2.79614	-2.90907	-1.398	-1.45404	-1.20606	-2.26779	0.43662								-68.8909	-25.8344	-29.3591	-21.7564	-24.1554	-18.9441	-10.4215	-21.7451	2.68685
	-68.8727	-7.89476	-8.5671	-10.1621	-4.03686	-6.79464	-4.28007	-6.95592	0.99103								-68.8727	-3.75987	-2.96307	-2.83542	-1.43479	-1.3848	-1.16298	-2.25682	0.43686								-68.8727	-25.7257	-29.3922	-21.6697	-24.1554	-18.9031	-10.4926	-21.7231	2.67601
	-68.8546	-7.86159	-8.61059	-10.0372	-4.00113	-6.82794	-4.35081	-6.94821	0.97614								-68.8546	-3.84342	-3.08827	-2.87224	-1.36121	-1.41942	-1.20606	-2.29844	0.45403								-68.8546	-25.5808	-29.326	-21.6264	-24.1554	-19.0261	-10.4571	-21.6953	2.66336
	-68.8364	-7.82842	-8.5671	-9.95387	-4.10831	-6.79464	-4.24469	-6.91617	0.963								-68.8364	-3.88519	-3.04654	-2.72495	-1.47158	-1.41942	-1.20606	-2.29229	0.4438								-68.8364	-25.5445	-29.1936	-21.7131	-24.1173	-19.0671	-10.4215	-21.6762	2.65149
	-68.8182	-7.62939	-8.61059	-9.99552	-4.21548	-6.76133	-4.13858	-6.89182	0.96422								-68.8182	-3.88519	-3.04654	-2.6513	-1.54516	-1.52328	-1.24913	-2.31677	0.42698								-68.8182	-25.617	-29.1936	-21.5831	-24.0413	-18.9441	-10.3148	-21.6156	2.67188
	-68.8	-7.72891	-8.61059	-9.95387	-4.10831	-6.86125	-4.13858	-6.90025	0.97228								-68.8	-3.88519	-2.92134	-2.6513	-1.47158	-1.52328	-1.16298	-2.26928	0.43201								-68.8	-25.7257	-29.3591	-21.6697	-24.1173	-18.9031	-10.3504	-21.6876	2.69165
	-68.7818	-7.82842	-8.5671	-9.95387	-4.07258	-6.86125	-4.06783	-6.89184	0.98292								-68.7818	-3.96875	-2.75441	-2.76177	-1.36121	-1.59252	-1.16298	-2.26694	0.44244								-68.7818	-25.7619	-29.4253	-21.6697	-24.1173	-18.9031	-10.4571	-21.7224	2.68482
	-68.7636	-7.76208	-8.5671	-9.91223	-4.03686	-6.82794	-3.99709	-6.85055	0.98676								-68.7636	-4.0523	-2.87961	-2.76177	-1.36121	-1.52328	-1.11991	-2.28301	0.4653								-68.7636	-25.8707	-29.4253	-21.7131	-24.1554	-18.9031	-10.5993	-21.7778	2.67155
	-68.7455	-7.72891	-8.52361	-9.87058	-3.89396	-6.76133	-4.03246	-6.80181	0.98941								-68.7455	-4.21941	-2.96307	-2.7986	-1.398	-1.48866	-1.07684	-2.3241	0.49453								-68.7455	-25.8344	-29.4584	-21.5831	-24.1173	-18.8621	-10.4571	-21.7187	2.69319
	-68.7273	-7.79525	-8.43664	-9.91223	-3.92969	-6.82794	-4.1032	-6.83416	0.98082								-68.7273	-4.17763	-2.96307	-2.83542	-1.43479	-1.52328	-1.16298	-2.34953	0.47895								-68.7273	-25.6895	-29.3591	-21.5831	-24.1934	-19.0261	-10.4215	-21.7121	2.67807
	-68.7091	-7.76208	-8.5671	-9.87058	-3.92969	-6.82794	-4.20932	-6.86112	0.97306								-68.7091	-4.01052	-3.00481	-2.68812	-1.47158	-1.45404	-1.24913	-2.31304	0.45013								-68.7091	-25.617	-29.2598	-21.453	-24.1173	-18.9851	-10.3859	-21.6364	2.66929
	-68.6909	-7.76208	-8.65408	-9.87058	-3.89396	-6.82794	-4.24469	-6.87556	0.97865								-68.6909	-3.96875	-2.96307	-2.72495	-1.398	-1.62714	-1.42143	-2.35056	0.42536								-68.6909	-25.6532	-29.2929	-21.453	-24.1173	-18.8621	-10.3859	-21.6274	2.6784
	-68.6727	-7.72891	-8.65408	-9.87058	-3.92969	-6.82794	-4.17395	-6.86419	0.98047								-68.6727	-3.84342	-2.75441	-2.76177	-1.54516	-1.66176	-1.42143	-2.33132	0.38923								-68.6727	-25.7619	-29.2598	-21.5397	-24.0793	-18.78	-10.3859	-21.6345	2.68232
	-68.6546	-7.69574	-8.74105	-9.87058	-3.89396	-6.76133	-4.13858	-6.85021	0.99185								-68.6546	-3.84342	-2.75441	-2.76177	-1.54516	-1.5579	-1.37835	-2.30684	0.39881								-68.6546	-25.8344	-29.2598	-21.6264	-24.0793	-18.9441	-10.4571	-21.7002	2.67026
	-68.6364	-7.66257	-8.65408	-9.82893	-3.96541	-6.72802	-4.20932	-6.84139	0.96777								-68.6364	-3.96875	-2.87961	-2.68812	-1.47158	-1.62714	-1.42143	-2.34277	0.41518								-68.6364	-25.8707	-29.3922	-21.7131	-23.9652	-18.9851	-10.4571	-21.7305	2.67995
	-68.6182	-7.72891	-8.61059	-9.82893	-4.03686	-6.82794	-4.17395	-6.86786	0.96298								-68.6182	-3.92697	-2.83787	-2.7986	-1.54516	-1.62714	-1.4645	-2.36671	0.40327								-68.6182	-25.8707	-29.2929	-21.6264	-24.0413	-19.0261	-10.4571	-21.7191	2.67136
	-68.6	-7.76208	-8.52361	-9.91223	-4.03686	-6.89456	-4.17395	-6.88388	0.96747								-68.6	-3.96875	-2.96307	-2.72495	-1.54516	-1.62714	-1.33528	-2.36073	0.42174								-68.6	-25.8707	-29.4584	-21.6264	-24.0793	-18.9441	-10.4215	-21.7334	2.69596
	-68.5818	-7.82842	-8.48013	-9.95387	-4.03686	-6.79464	-4.24469	-6.88977	0.96512								-68.5818	-3.96875	-3.00481	-2.76177	-1.50837	-1.52328	-1.20606	-2.32884	0.44409								-68.5818	-25.7619	-29.5908	-21.6264	-24.0413	-18.9441	-10.3859	-21.7251	2.70709
	-68.5636	-7.89476	-8.48013	-9.91223	-4.03686	-6.79464	-4.20932	-6.88799	0.96622								-68.5636	-4.01052	-2.87961	-2.6513	-1.50837	-1.41942	-1.20606	-2.27921	0.44652								-68.5636	-25.6895	-29.6239	-21.5831	-24.0413	-19.0261	-10.4215	-21.7309	2.69906
	-68.5455	-7.76208	-8.52361	-9.91223	-4.03686	-6.82794	-4.17395	-6.87278	0.96751								-68.5455	-4.01052	-2.92134	-2.6513	-1.47158	-1.45404	-1.11991	-2.27145	0.45552								-68.5455	-25.6532	-29.5908	-21.5397	-24.0413	-18.9441	-10.3859	-21.6925	2.70187
	-68.5273	-7.72891	-8.48013	-9.99552	-3.92969	-6.72802	-4.13858	-6.83347	0.98687								-68.5273	-4.01052	-2.92134	-2.68812	-1.32442	-1.3848	-1.16298	-2.2487	0.46651								-68.5273	-25.6895	-29.5246	-21.4964	-24.1173	-18.9031	-10.3504	-21.6802	2.70592
	-68.5091	-7.66257	-8.5671	-9.99552	-3.96541	-6.76133	-4.1032	-6.84252	0.98955								-68.5091	-3.92697	-3.00481	-2.7986	-1.36121	-1.41942	-1.24913	-2.29336	0.45289								-68.5091	-25.7257	-29.3922	-21.6697	-24.0413	-18.8621	-10.3504	-21.6736	2.69396
	-68.4909	-7.52988	-8.48013	-9.87058	-3.96541	-6.72802	-4.1032	-6.77954	0.96772								-68.4909	-3.92697	-3.00481	-2.7986	-1.398	-1.41942	-1.37835	-2.32103	0.44076								-68.4909	-25.6895	-29.1605	-21.6264	-23.9652	-18.9031	-10.3504	-21.6158	2.6665
	-68.4727	-7.49671	-8.5671	-9.87058	-4.00113	-6.69472	-4.13858	-6.7948	0.96547								-68.4727	-3.96875	-2.96307	-2.72495	-1.398	-1.3848	-1.37835	-2.30299	0.44368								-68.4727	-25.7257	-29.0943	-21.5397	-24.0032	-18.78	-10.3504	-21.5822	2.66752
	-68.4545	-7.46354	-8.48013	-9.87058	-3.96541	-6.79464	-4.06783	-6.77369	0.96931								-68.4545	-3.88519	-2.87961	-2.72495	-1.50837	-1.31556	-1.33528	-2.27483	0.4302								-68.4545	-25.7257	-29.1605	-21.4097	-23.9272	-18.78	-10.3859	-21.5648	2.66667
	-68.4364	-7.52988	-8.48013	-9.91223	-4.07258	-6.86125	-4.13858	-6.83244	0.95849								-68.4364	-3.92697	-2.83787	-2.6513	-1.50837	-1.31556	-1.37835	-2.26974	0.42815								-68.4364	-25.8344	-29.1936	-21.4964	-24.0032	-18.9031	-10.3148	-21.6242	2.68331
	-68.4182	-7.62939	-8.52361	-9.87058	-4.00113	-6.76133	-4.13858	-6.82077	0.96614								-68.4182	-4.0523	-2.75441	-2.72495	-1.398	-1.35018	-1.20606	-2.24765	0.4602								-68.4182	-25.8344	-29.3591	-21.5831	-24.0032	-19.0261	-10.3859	-21.6986	2.68472
	-68.4	-7.76208	-8.5671	-9.87058	-4.07258	-6.72802	-4.20932	-6.86828	0.95924								-68.4	-3.92697	-2.54574	-2.76177	-1.43479	-1.45404	-1.16298	-2.21438	0.43335								-68.4	-25.5808	-29.326	-21.7131	-24.1173	-19.0261	-10.3859	-21.6915	2.67219
	-68.3818	-7.79525	-8.52361	-9.70399	-4.00113	-6.66141	-4.20932	-6.81579	0.94794								-68.3818	-3.88519	-2.62921	-2.72495	-1.54516	-1.52328	-1.16298	-2.24513	0.41831								-68.3818	-25.6895	-29.2929	-21.5397	-24.0793	-18.9031	-10.3859	-21.6484	2.6775
	-68.3636	-7.76208	-8.48013	-9.87058	-4.03686	-6.69472	-4.13858	-6.83049	0.96437								-68.3636	-3.88519	-2.62921	-2.6513	-1.47158	-1.48866	-1.07684	-2.20046	0.42918								-68.3636	-25.6895	-29.3591	-21.4964	-24.0032	-18.9441	-10.3148	-21.6345	2.69021
	-68.3454	-7.69574	-8.39315	-9.78728	-4.07258	-6.6281	-4.17395	-6.7918	0.94213								-68.3454	-3.84342	-2.67094	-2.72495	-1.50837	-1.5579	-1.07684	-2.2304	0.42209								-68.3454	-25.6895	-29.3922	-21.453	-24.0032	-18.821	-10.3148	-21.6123	2.69763
	-68.3273	-7.76208	-8.39315	-9.70399	-4.07258	-6.69472	-4.1032	-6.78829	0.94196								-68.3273	-3.92697	-2.79614	-2.6513	-1.47158	-1.52328	-1.07684	-2.24102	0.43899								-68.3273	-25.6895	-29.3591	-21.4964	-23.9272	-18.8621	-10.2081	-21.5904	2.7057
	-68.3091	-7.82842	-8.34966	-9.66234	-3.92969	-6.69472	-4.1032	-6.76134	0.95159								-68.3091	-3.96875	-2.67094	-2.68812	-1.50837	-1.59252	-1.07684	-2.25092	0.43519								-68.3091	-25.7982	-29.3922	-21.6264	-23.8891	-18.78	-10.2792	-21.6275	2.70611
	-68.2909	-7.86159	-8.39315	-9.66234	-3.96541	-6.6281	-4.17395	-6.78076	0.94545								-68.2909	-3.96875	-2.62921	-2.76177	-1.47158	-1.62714	-1.03376	-2.2487	0.44094								-68.2909	-25.6895	-29.2929	-21.5397	-23.8511	-18.821	-10.2081	-21.567	2.69856
	-68.2727	-7.79525	-8.48013	-9.78728	-3.92969	-6.59479	-4.20932	-6.79941	0.96142								-68.2727	-3.96875	-2.75441	-2.76177	-1.47158	-1.45404	-1.07684	-2.2479	0.45041								-68.2727	-25.6532	-29.2929	-21.5397	-23.8891	-18.8621	-10.137	-21.5623	2.70643
	-68.2545	-7.79525	-8.52361	-9.91223	-3.89396	-6.52818	-4.20932	-6.81043	0.98111								-68.2545	-3.92697	-2.71267	-2.68812	-1.398	-1.3848	-1.11991	-2.20508	0.44563								-68.2545	-25.5808	-29.2929	-21.4964	-23.8891	-18.9031	-10.2437	-21.5677	2.68646
	-68.2364	-7.76208	-8.52361	-9.95387	-3.92969	-6.52818	-4.13858	-6.806	0.98723								-68.2364	-3.75987	-2.58747	-2.61448	-1.28763	-1.3848	-1.20606	-2.14005	0.41707								-68.2364	-25.5445	-29.3922	-21.5831	-23.9272	-18.8621	-10.3148	-21.604	2.68667
	-68.2182	-7.69574	-8.39315	-9.87058	-3.89396	-6.66141	-4.06783	-6.76378	0.97792								-68.2182	-3.63454	-2.62921	-2.57765	-1.21406	-1.41942	-1.29221	-2.12785	0.39829								-68.2182	-25.5808	-29.3922	-21.5831	-23.9272	-18.78	-10.3148	-21.5963	2.69127
	-68.2	-7.66257	-8.43664	-9.99552	-3.92969	-6.79464	-3.99709	-6.80269	0.99547								-68.2	-3.67631	-2.67094	-2.54083	-1.25084	-1.41942	-1.20606	-2.1274	0.40759								-68.2	-25.6895	-29.3922	-21.5831	-23.9272	-18.821	-10.3148	-21.6213	2.69527
	-68.1818	-7.69574	-8.48013	-9.99552	-3.92969	-6.86125	-3.96171	-6.82067	1.0022								-68.1818	-3.75987	-2.71267	-2.54083	-1.28763	-1.35018	-1.20606	-2.14287	0.42171								-68.1818	-25.6895	-29.2598	-21.4964	-23.9272	-18.739	-10.3148	-21.5711	2.68551
	-68.1636	-7.69574	-8.43664	-9.99552	-3.89396	-6.89456	-4.06783	-6.83071	0.9934								-68.1636	-3.96875	-2.71267	-2.57765	-1.43479	-1.41942	-1.24913	-2.22707	0.43315								-68.1636	-25.617	-29.1605	-21.3664	-24.0032	-18.821	-10.2437	-21.5353	2.68199
	-68.1454	-7.72891	-8.34966	-9.82893	-3.96541	-6.82794	-4.13858	-6.80657	0.95842								-68.1454	-4.0523	-2.71267	-2.54083	-1.50837	-1.35018	-1.20606	-2.2284	0.44698								-68.1454	-25.6895	-29.2267	-21.323	-23.9652	-19.0261	-10.3504	-21.5968	2.66921
	-68.1273	-7.69574	-8.30617	-9.78728	-4.00113	-6.76133	-4.13858	-6.78171	0.94712								-68.1273	-4.13585	-2.83787	-2.57765	-1.43479	-1.35018	-1.16298	-2.24989	0.47135								-68.1273	-25.617	-29.326	-21.323	-24.0413	-18.8621	-10.3859	-21.5925	2.67778
	-68.1091	-7.69574	-8.43664	-9.62069	-4.07258	-6.76133	-4.1032	-6.7817	0.9336								-68.1091	-4.01052	-2.83787	-2.54083	-1.398	-1.28094	-1.24913	-2.21955	0.45427								-68.1091	-25.5808	-29.2267	-21.2363	-23.9652	-18.739	-10.3148	-21.5105	2.67851
	-68.0909	-7.76208	-8.43664	-9.70399	-4.03686	-6.72802	-4.17395	-6.80692	0.94116								-68.0909	-3.92697	-2.83787	-2.54083	-1.28763	-1.31556	-1.16298	-2.17864	0.45434								-68.0909	-25.5083	-29.2598	-21.1497	-23.9652	-18.739	-10.3148	-21.4895	2.67838
	-68.0727	-7.72891	-8.48013	-9.70399	-4.03686	-6.69472	-4.13858	-6.79719	0.94601								-68.0727	-3.84342	-2.87961	-2.46718	-1.43479	-1.3848	-1.11991	-2.18829	0.43397								-68.0727	-25.4721	-29.2929	-21.2363	-23.9652	-18.821	-10.3859	-21.5289	2.66676
	-68.0545	-7.66257	-8.39315	-9.78728	-4.07258	-6.69472	-4.06783	-6.77969	0.95076								-68.0545	-3.92697	-2.92134	-2.43036	-1.47158	-1.48866	-1.11991	-2.22647	0.43798								-68.0545	-25.4358	-29.2929	-21.2363	-23.8511	-18.9031	-10.3859	-21.5175	2.65883
	-68.0364	-7.62939	-8.43664	-9.78728	-4.03686	-6.56149	-4.06783	-6.75325	0.95627								-68.0364	-4.01052	-2.87961	-2.50401	-1.47158	-1.52328	-1.03376	-2.23713	0.4536								-68.0364	-25.3996	-29.3591	-21.323	-23.8511	-19.0261	-10.3504	-21.5515	2.66427
	-68.0182	-7.62939	-8.30617	-9.87058	-4.03686	-6.59479	-4.03246	-6.74504	0.96096								-68.0182	-4.01052	-2.87961	-2.68812	-1.43479	-1.45404	-1.07684	-2.25732	0.4605								-68.0182	-25.3271	-29.3922	-21.4097	-23.8511	-18.9031	-10.3148	-21.533	2.6728
	-68	-7.62939	-8.34966	-9.87058	-4.00113	-6.72802	-4.06783	-6.77444	0.96294								-68	-4.0523	-2.92134	-2.72495	-1.398	-1.48866	-1.03376	-2.26984	0.47283								-68	-25.4358	-29.326	-21.4097	-23.775	-18.8621	-10.2081	-21.5028	2.68568
	-67.9818	-7.66257	-8.26269	-9.82893	-3.89396	-6.72802	-4.1032	-6.74656	0.96201								-67.9818	-4.0523	-2.92134	-2.68812	-1.47158	-1.3848	-1.03376	-2.25865	0.47343								-67.9818	-25.3996	-29.1936	-21.453	-23.775	-18.78	-10.1725	-21.4623	2.67879
	-67.9636	-7.59622	-8.34966	-9.95387	-3.92969	-6.66141	-4.03246	-6.75389	0.98127								-67.9636	-3.84342	-2.79614	-2.61448	-1.36121	-1.48866	-1.03376	-2.18961	0.43958								-67.9636	-25.3634	-29.2598	-21.4097	-23.737	-18.8621	-10.2792	-21.4852	2.66468
	-67.9455	-7.66257	-8.39315	-9.91223	-3.92969	-6.69472	-4.06783	-6.7767	0.97774								-67.9455	-3.71809	-2.87961	-2.57765	-1.398	-1.48866	-1.07684	-2.18981	0.42108								-67.9455	-25.3271	-29.2598	-21.3664	-23.775	-18.9031	-10.3148	-21.491	2.65774
	-67.9273	-7.56305	-8.43664	-9.91223	-3.85824	-6.52818	-4.13858	-6.73948	0.9787								-67.9273	-3.59276	-2.96307	-2.57765	-1.43479	-1.45404	-1.16298	-2.19755	0.4034								-67.9273	-25.2909	-29.3922	-21.4097	-23.8891	-18.9031	-10.3148	-21.5333	2.6722
	-67.9091	-7.49671	-8.43664	-10.0788	-3.85824	-6.56149	-4.1032	-6.75585	0.99811								-67.9091	-3.46743	-3.04654	-2.50401	-1.43479	-1.48866	-1.24913	-2.19843	0.38345								-67.9091	-25.3996	-29.4253	-21.3664	-23.8891	-18.821	-10.3148	-21.536	2.68341
	-67.8909	-7.3972	-8.34966	-9.78728	-3.92969	-6.6281	-4.1032	-6.69919	0.95152								-67.8909	-3.46743	-3.00481	-2.46718	-1.47158	-1.5579	-1.20606	-2.19583	0.37666								-67.8909	-25.3271	-29.3922	-21.323	-23.8511	-18.698	-10.2081	-21.4666	2.69471
	-67.8727	-7.3972	-8.34966	-9.78728	-3.85824	-6.69472	-4.03246	-6.68659	0.96487								-67.8727	-3.55098	-2.83787	-2.50401	-1.50837	-1.52328	-1.20606	-2.18843	0.37629								-67.8727	-25.3634	-29.4253	-21.2363	-23.813	-18.739	-10.2437	-21.4701	2.69245
	-67.8546	-7.46354	-8.43664	-9.82893	-3.82251	-6.72802	-4.03246	-6.71868	0.97952								-67.8546	-3.50921	-2.83787	-2.57765	-1.47158	-1.41942	-1.16298	-2.16312	0.38603								-67.8546	-25.4358	-29.4253	-21.323	-23.813	-18.78	-10.137	-21.4857	2.70923
	-67.8364	-7.49671	-8.39315	-9.66234	-3.92969	-6.69472	-3.99709	-6.69561	0.95319								-67.8364	-3.55098	-2.83787	-2.57765	-1.43479	-1.41942	-1.20606	-2.17113	0.38955								-67.8364	-25.3996	-29.326	-21.2797	-23.813	-18.739	-10.137	-21.449	2.69925
	-67.8182	-7.52988	-8.52361	-9.74563	-4.03686	-6.79464	-3.99709	-6.77128	0.96032								-67.8182	-3.50921	-2.87961	-2.57765	-1.398	-1.31556	-1.24913	-2.15486	0.3931								-67.8182	-25.4358	-29.2598	-21.323	-23.737	-18.78	-10.2792	-21.4691	2.67107
	-67.8	-7.46354	-8.52361	-9.70399	-4.07258	-6.79464	-3.99709	-6.75924	0.95095								-67.8	-3.50921	-2.83787	-2.54083	-1.36121	-1.28094	-1.24913	-2.12987	0.39412								-67.8	-25.3996	-29.2267	-21.2363	-23.6989	-18.78	-10.3504	-21.4487	2.65525
	-67.7818	-7.52988	-8.48013	-9.62069	-4.03686	-6.79464	-4.03246	-6.74911	0.94146								-67.7818	-3.63454	-2.87961	-2.50401	-1.32442	-1.45404	-1.29221	-2.18147	0.39822								-67.7818	-25.2909	-29.1936	-21.3664	-23.6228	-18.8621	-10.3859	-21.4536	2.63663
	-67.7636	-7.66257	-8.52361	-9.66234	-3.92969	-6.72802	-4.03246	-6.75645	0.96263								-67.7636	-3.75987	-2.75441	-2.46718	-1.398	-1.35018	-1.16298	-2.14877	0.41781								-67.7636	-25.2547	-29.1605	-21.323	-23.5467	-18.9851	-10.3148	-21.4308	2.63569
	-67.7455	-7.52988	-8.52361	-9.74563	-3.89396	-6.69472	-4.03246	-6.73671	0.97077								-67.7455	-3.67631	-2.83787	-2.57765	-1.398	-1.35018	-1.07684	-2.15281	0.422								-67.7455	-25.2547	-29.1605	-21.4097	-23.5467	-18.78	-10.2792	-21.4051	2.64719
	-67.7273	-7.52988	-8.48013	-9.57904	-3.96541	-6.69472	-4.03246	-6.71361	0.94409								-67.7273	-3.67631	-2.67094	-2.57765	-1.43479	-1.35018	-1.11991	-2.1383	0.40806								-67.7273	-25.2909	-29.0612	-21.323	-23.6609	-18.739	-10.2437	-21.3864	2.64886
	-67.7091	-7.56305	-8.52361	-9.74563	-4.03686	-6.79464	-3.99709	-6.77681	0.96121								-67.7091	-3.63454	-2.62921	-2.68812	-1.43479	-1.31556	-1.03376	-2.12266	0.41523								-67.7091	-25.1822	-29.1274	-21.323	-23.813	-18.739	-10.3148	-21.4166	2.64454
	-67.6909	-7.52988	-8.52361	-9.74563	-3.96541	-6.72802	-4.06783	-6.76007	0.96048								-67.6909	-3.50921	-2.71267	-2.72495	-1.398	-1.3848	-1.11991	-2.14159	0.39608								-67.6909	-25.3271	-29.1936	-21.2363	-23.9652	-18.616	-10.2792	-21.4363	2.67198
	-67.6727	-7.59622	-8.48013	-9.74563	-4.00113	-6.6281	-3.99709	-6.74138	0.9632								-67.6727	-3.55098	-2.83787	-2.7986	-1.398	-1.5579	-1.11991	-2.21055	0.40049								-67.6727	-25.2547	-29.2929	-21.1497	-24.0793	-18.657	-10.2792	-21.4521	2.68065
	-67.6546	-7.59622	-8.43664	-9.82893	-3.89396	-6.59479	-3.99709	-6.72461	0.97973								-67.6546	-3.71809	-2.71267	-2.61448	-1.398	-1.5579	-1.07684	-2.17966	0.41044								-67.6546	-25.2909	-29.1936	-21.193	-24.0413	-18.698	-10.3148	-21.4553	2.66497
	-67.6364	-7.56305	-8.39315	-9.78728	-3.82251	-6.56149	-3.96171	-6.68153	0.98214								-67.6364	-3.59276	-2.71267	-2.6513	-1.50837	-1.52328	-1.03376	-2.17036	0.3957								-67.6364	-25.3996	-29.2267	-21.2797	-23.9652	-18.78	-10.2792	-21.4884	2.67294
	-67.6182	-7.59622	-8.43664	-9.70399	-3.92969	-6.59479	-3.99709	-6.70974	0.96322								-67.6182	-3.50921	-2.83787	-2.61448	-1.43479	-1.52328	-1.11991	-2.17326	0.38723								-67.6182	-25.4721	-29.0612	-21.1497	-23.813	-18.739	-10.2792	-21.419	2.65776
	-67.6	-7.66257	-8.43664	-9.70399	-3.92969	-6.69472	-3.99709	-6.73745	0.96503								-67.6	-3.63454	-2.87961	-2.46718	-1.43479	-1.48866	-1.20606	-2.18514	0.39452								-67.6	-25.3634	-28.8626	-21.2363	-23.775	-18.657	-10.3148	-21.3682	2.62974
	-67.5818	-7.56305	-8.39315	-9.78728	-3.96541	-6.66141	-3.99709	-6.7279	0.96477								-67.5818	-3.55098	-2.83787	-2.50401	-1.47158	-1.52328	-1.29221	-2.19666	0.37135								-67.5818	-25.3996	-28.9288	-21.1063	-23.737	-18.698	-10.3504	-21.37	2.6307
	-67.5636	-7.52988	-8.39315	-9.74563	-3.89396	-6.66141	-3.99709	-6.70352	0.9663								-67.5636	-3.55098	-2.83787	-2.46718	-1.47158	-1.48866	-1.33528	-2.19193	0.36911								-67.5636	-25.2909	-28.8957	-21.063	-23.737	-18.698	-10.3504	-21.3392	2.62217
	-67.5455	-7.59622	-8.30617	-9.78728	-3.92969	-6.66141	-4.06783	-6.72477	0.95769								-67.5455	-3.42566	-2.83787	-2.50401	-1.47158	-1.35018	-1.24913	-2.13974	0.37133								-67.5455	-25.2909	-29.0281	-21.2363	-23.6989	-18.698	-10.4215	-21.3956	2.6234
	-67.5273	-7.56305	-8.26269	-9.70399	-3.92969	-6.59479	-4.06783	-6.68701	0.94558								-67.5273	-3.46743	-2.83787	-2.57765	-1.47158	-1.35018	-1.11991	-2.13744	0.38952								-67.5273	-25.2909	-29.0943	-21.2797	-23.6989	-18.616	-10.3504	-21.3884	2.64251
	-67.5091	-7.59622	-8.30617	-9.66234	-3.85824	-6.69472	-3.99709	-6.6858	0.9581								-67.5091	-3.55098	-2.96307	-2.54083	-1.43479	-1.48866	-1.16298	-2.19022	0.39539								-67.5091	-25.3634	-29.0943	-21.323	-23.6609	-18.78	-10.3148	-21.4227	2.64431
	-67.4909	-7.66257	-8.39315	-9.57904	-3.89396	-6.86125	-3.99709	-6.73118	0.95362								-67.4909	-3.55098	-2.92134	-2.54083	-1.398	-1.45404	-1.11991	-2.16419	0.40084								-67.4909	-25.2547	-29.1936	-21.1497	-23.6609	-18.821	-10.2437	-21.3873	2.65761
	-67.4727	-7.62939	-8.43664	-9.66234	-3.82251	-6.79464	-4.06783	-6.73556	0.96376								-67.4727	-3.59276	-2.92134	-2.57765	-1.28763	-1.41942	-1.07684	-2.14594	0.41986								-67.4727	-25.2909	-29.2598	-21.1497	-23.6989	-18.821	-10.2437	-21.4107	2.66694
	-67.4545	-7.62939	-8.48013	-9.62069	-3.85824	-6.72802	-4.1032	-6.73661	0.95524								-67.4545	-3.55098	-3.00481	-2.54083	-1.36121	-1.41942	-1.11991	-2.16619	0.41076								-67.4545	-25.2184	-29.1274	-21.193	-23.737	-18.698	-10.2081	-21.3637	2.66051
	-67.4364	-7.62939	-8.43664	-9.53739	-3.92969	-6.79464	-4.13858	-6.74439	0.93387								-67.4364	-3.59276	-3.04654	-2.50401	-1.32442	-1.48866	-1.11991	-2.17938	0.41575								-67.4364	-25.146	-28.9619	-21.2797	-23.6609	-18.493	-10.3148	-21.3094	2.63074
	-67.4182	-7.52988	-8.43664	-9.57904	-4.00113	-6.72802	-4.1032	-6.72965	0.93124								-67.4182	-3.55098	-2.92134	-2.50401	-1.36121	-1.48866	-1.11991	-2.15769	0.40014								-67.4182	-25.1097	-28.8957	-21.2363	-23.6989	-18.575	-10.3148	-21.3051	2.62086
	-67.4	-7.52988	-8.34966	-9.57904	-4.10831	-6.76133	-3.99709	-6.72088	0.92597								-67.4	-3.63454	-2.92134	-2.54083	-1.32442	-1.45404	-1.07684	-2.15867	0.41908								-67.4	-25.2909	-28.8295	-21.2797	-23.6609	-18.534	-10.3504	-21.3242	2.61876
	-67.3818	-7.49671	-8.34966	-9.57904	-4.14403	-6.66141	-3.96171	-6.69876	0.92516								-67.3818	-3.67631	-2.75441	-2.46718	-1.36121	-1.45404	-1.16298	-2.14602	0.40316								-67.3818	-25.2909	-28.7964	-21.2797	-23.6989	-18.534	-10.3859	-21.331	2.61177
	-67.3636	-7.36402	-8.34966	-9.57904	-4.03686	-6.56149	-3.92634	-6.63624	0.93508								-67.3636	-3.55098	-2.62921	-2.39354	-1.28763	-1.35018	-1.24913	-2.07678	0.3836								-67.3636	-25.2909	-28.8957	-21.3664	-23.737	-18.493	-10.3504	-21.3556	2.62882
	-67.3454	-7.49671	-8.13222	-9.4541	-4.03686	-6.52818	-3.82022	-6.57805	0.9237								-67.3454	-3.42566	-2.67094	-2.39354	-1.32442	-1.52328	-1.29221	-2.10501	0.35384								-67.3454	-25.2547	-28.8957	-21.4097	-23.5848	-18.452	-10.3859	-21.3305	2.61909
	-67.3273	-7.43037	-8.2192	-9.4541	-3.96541	-6.59479	-3.82022	-6.58068	0.93315								-67.3273	-3.42566	-2.50401	-2.28306	-1.32442	-1.48866	-1.16298	-2.03147	0.35493								-67.3273	-25.1822	-28.7964	-21.4097	-23.4707	-18.657	-10.3148	-21.3051	2.60545
	-67.3091	-7.46354	-8.2192	-9.57904	-3.96541	-6.59479	-3.8556	-6.61293	0.94365								-67.3091	-3.63454	-2.46227	-2.31989	-1.398	-1.31556	-1.11991	-2.0417	0.39084								-67.3091	-25.1097	-28.8626	-21.323	-23.3946	-18.616	-10.2792	-21.2642	2.61246
	-67.2909	-7.49671	-8.26269	-9.62069	-4.00113	-6.49487	-3.96171	-6.63963	0.93825								-67.2909	-3.80164	-2.58747	-2.39354	-1.398	-1.24632	-1.20606	-2.10551	0.41793								-67.2909	-25.1097	-28.7633	-21.2797	-23.3946	-18.452	-10.2437	-21.2072	2.61346
	-67.2727	-7.56305	-8.26269	-9.62069	-3.92969	-6.56149	-3.99709	-6.65578	0.94349								-67.2727	-3.84342	-2.62921	-2.43036	-1.28763	-1.24632	-1.20606	-2.10717	0.43268								-67.2727	-25.1822	-28.7302	-21.2363	-23.3565	-18.493	-10.2081	-21.2011	2.61638
	-67.2545	-7.49671	-8.34966	-9.78728	-3.92969	-6.49487	-4.03246	-6.68178	0.96121								-67.2545	-3.80164	-2.75441	-2.39354	-1.28763	-1.28094	-1.16298	-2.11352	0.43273								-67.2545	-25.0735	-28.7964	-21.2363	-23.3565	-18.493	-10.2081	-21.194	2.61732
	-67.2364	-7.56305	-8.34966	-9.78728	-3.96541	-6.52818	-3.96171	-6.69255	0.96614								-67.2364	-3.88519	-2.87961	-2.43036	-1.28763	-1.28094	-1.20606	-2.16163	0.44762								-67.2364	-25.2184	-28.8626	-21.1497	-23.4326	-18.493	-10.3148	-21.2452	2.61823
	-67.2182	-7.59622	-8.34966	-9.82893	-4.00113	-6.52818	-3.96171	-6.71097	0.96826								-67.2182	-3.75987	-2.79614	-2.43036	-1.398	-1.28094	-1.11991	-2.13087	0.4269								-67.2182	-25.2909	-28.8626	-21.193	-23.3565	-18.452	-10.3504	-21.2509	2.61631
	-67.2	-7.52988	-8.30617	-9.82893	-4.00113	-6.42826	-4.1032	-6.6996	0.95149								-67.2	-3.80164	-2.92134	-2.46718	-1.32442	-1.24632	-1.16298	-2.15398	0.44331								-67.2	-25.2547	-28.9288	-21.1497	-23.3946	-18.493	-10.3504	-21.2618	2.62052
	-67.1818	-7.56305	-8.34966	-9.78728	-4.00113	-6.49487	-4.1032	-6.71653	0.94983								-67.1818	-3.84342	-2.92134	-2.54083	-1.398	-1.24632	-1.20606	-2.19266	0.44263								-67.1818	-25.2547	-28.9288	-21.1063	-23.3946	-18.452	-10.2437	-21.23	2.63684
	-67.1636	-7.46354	-8.30617	-9.78728	-4.00113	-6.49487	-3.96171	-6.66912	0.95765								-67.1636	-4.0523	-2.87961	-2.50401	-1.47158	-1.24632	-1.24913	-2.23382	0.45908								-67.1636	-25.1822	-28.8957	-21.0196	-23.5467	-18.411	-10.3148	-21.2283	2.62604
	-67.1454	-7.3972	-8.30617	-9.82893	-3.85824	-6.59479	-3.96171	-6.65784	0.97349								-67.1454	-4.09408	-2.83787	-2.39354	-1.50837	-1.31556	-1.16298	-2.21873	0.46064								-67.1454	-25.2547	-28.8957	-21.0196	-23.5467	-18.493	-10.3148	-21.2541	2.6268
	-67.1273	-7.29768	-8.26269	-9.66234	-3.82251	-6.59479	-3.99709	-6.60618	0.95076								-67.1273	-4.0523	-2.92134	-2.35671	-1.398	-1.3848	-1.07684	-2.19833	0.46709								-67.1273	-25.3271	-28.9288	-21.0196	-23.5087	-18.616	-10.3148	-21.2859	2.62838
	-67.1091	-7.29768	-8.34966	-9.62069	-3.89396	-6.6281	-4.06783	-6.64299	0.93803								-67.1091	-4.0523	-2.83787	-2.46718	-1.398	-1.35018	-1.11991	-2.20424	0.46336								-67.1091	-25.146	-28.8957	-21.0196	-23.3565	-18.616	-10.4215	-21.2426	2.59692
	-67.0909	-7.26451	-8.43664	-9.62069	-3.96541	-6.56149	-4.1032	-6.65866	0.93265								-67.0909	-4.0523	-2.92134	-2.50401	-1.36121	-1.28094	-1.07684	-2.19944	0.47796								-67.0909	-25.1097	-29.0281	-20.933	-23.3946	-18.452	-10.4215	-21.2232	2.61519
	-67.0727	-7.29768	-8.43664	-9.57904	-3.96541	-6.56149	-4.24469	-6.68083	0.91625								-67.0727	-4.13585	-2.96307	-2.57765	-1.32442	-1.35018	-1.11991	-2.24518	0.48702								-67.0727	-25.2184	-29.0281	-20.9763	-23.5467	-18.247	-10.3859	-21.2338	2.63718
	-67.0545	-7.29768	-8.39315	-9.57904	-3.92969	-6.59479	-4.24469	-6.67317	0.91693								-67.0545	-4.01052	-2.87961	-2.61448	-1.28763	-1.35018	-1.11991	-2.21039	0.47018								-67.0545	-25.2184	-29.0943	-20.9763	-23.5087	-18.411	-10.2792	-21.248	2.65126
	-67.0364	-7.3972	-8.39315	-9.62069	-3.75106	-6.52818	-4.28007	-6.66172	0.93908								-67.0364	-3.84342	-2.79614	-2.61448	-1.32442	-1.35018	-1.16298	-2.18194	0.43933								-67.0364	-25.1822	-29.1936	-20.933	-23.4707	-18.411	-10.2792	-21.2449	2.6584
	-67.0182	-7.49671	-8.26269	-9.62069	-3.85824	-6.52818	-4.17395	-6.65674	0.93242								-67.0182	-3.71809	-2.71267	-2.6513	-1.398	-1.45404	-1.20606	-2.19003	0.40653								-67.0182	-25.1822	-29.1936	-20.8896	-23.4326	-18.411	-10.2437	-21.2255	2.66241
	-67	-7.59622	-8.30617	-9.66234	-3.89396	-6.52818	-4.1032	-6.68168	0.94522								-67	-3.67631	-2.75441	-2.7986	-1.398	-1.48866	-1.29221	-2.2347	0.40047								-67	-25.146	-28.995	-20.9763	-23.4707	-18.288	-10.2792	-21.1925	2.64122
	-66.9818	-7.62939	-8.48013	-9.78728	-3.89396	-6.49487	-4.06783	-6.72558	0.97304								-66.9818	-3.71809	-2.79614	-2.7986	-1.47158	-1.5579	-1.24913	-2.26524	0.40165								-66.9818	-25.0735	-28.8957	-20.8896	-23.4707	-18.37	-10.2437	-21.1572	2.63008
	-66.9636	-7.62939	-8.39315	-9.70399	-3.92969	-6.39495	-3.99709	-6.67471	0.96305								-66.9636	-3.80164	-2.83787	-2.7986	-1.398	-1.59252	-1.29221	-2.28681	0.41318								-66.9636	-25.0373	-28.8295	-20.933	-23.5467	-18.37	-10.2437	-21.16	2.62395
	-66.9455	-7.56305	-8.39315	-9.57904	-3.96541	-6.49487	-3.92634	-6.65364	0.95045								-66.9455	-3.75987	-2.58747	-2.72495	-1.36121	-1.62714	-1.29221	-2.22547	0.39627								-66.9455	-25.1097	-28.8295	-20.9763	-23.4707	-18.288	-10.2792	-21.1589	2.62319
	-66.9273	-7.46354	-8.30617	-9.66234	-3.92969	-6.52818	-3.92634	-6.63604	0.95413								-66.9273	-3.75987	-2.67094	-2.46718	-1.43479	-1.5579	-1.20606	-2.18279	0.39625								-66.9273	-25.0373	-28.9288	-20.933	-23.5467	-18.329	-10.3148	-21.1816	2.6253
	-66.9091	-7.49671	-8.30617	-9.62069	-3.85824	-6.52818	-3.92634	-6.62272	0.95756								-66.9091	-3.84342	-2.75441	-2.35671	-1.43479	-1.52328	-1.20606	-2.18645	0.41081								-66.9091	-25.146	-28.9288	-20.8896	-23.5848	-18.37	-10.3504	-21.2116	2.62559
	-66.8909	-7.56305	-8.17571	-9.62069	-3.92969	-6.56149	-4.06783	-6.65308	0.93206								-66.8909	-3.88519	-2.75441	-2.43036	-1.47158	-1.3848	-1.11991	-2.17438	0.43043								-66.8909	-25.2184	-28.8626	-20.933	-23.5467	-18.534	-10.3148	-21.2349	2.62062
	-66.8727	-7.62939	-8.2192	-9.70399	-3.89396	-6.46157	-4.13858	-6.67445	0.9431								-66.8727	-3.84342	-2.75441	-2.46718	-1.47158	-1.3848	-1.11991	-2.17355	0.42572								-66.8727	-25.1822	-28.8957	-20.933	-23.4707	-18.493	-10.2792	-21.209	2.62615
	-66.8546	-7.69574	-8.17571	-9.53739	-3.92969	-6.42826	-4.24469	-6.66858	0.91271								-66.8546	-3.80164	-2.92134	-2.61448	-1.43479	-1.35018	-1.20606	-2.22142	0.43013								-66.8546	-25.0735	-28.9288	-20.933	-23.4707	-18.493	-10.2792	-21.1964	2.62397
	-66.8364	-7.56305	-8.13222	-9.49575	-3.92969	-6.49487	-4.17395	-6.63159	0.90704								-66.8364	-3.75987	-2.87961	-2.57765	-1.398	-1.31556	-1.24913	-2.19664	0.42297								-66.8364	-25.146	-28.9619	-20.8463	-23.4707	-18.493	-10.2437	-21.1936	2.63608
	-66.8182	-7.46354	-8.08873	-9.49575	-3.92969	-6.46157	-4.06783	-6.58452	0.91118								-66.8182	-3.67631	-3.00481	-2.50401	-1.43479	-1.31556	-1.16298	-2.18308	0.42273								-66.8182	-25.1822	-28.9619	-20.8896	-23.4707	-18.452	-10.2081	-21.1941	2.64405
	-66.8	-7.52988	-8.13222	-9.3708	-3.96541	-6.29503	-4.03246	-6.5543	0.90376								-66.8	-3.63454	-2.96307	-2.57765	-1.36121	-1.31556	-1.16298	-2.16917	0.42183								-66.8	-25.146	-28.9619	-20.8463	-23.3185	-18.288	-10.2437	-21.1341	2.63898
	-66.7818	-7.52988	-8.08873	-9.3708	-3.89396	-6.42826	-4.06783	-6.56324	0.90396								-66.7818	-3.67631	-2.87961	-2.46718	-1.43479	-1.3848	-1.07684	-2.15326	0.41678								-66.7818	-25.146	-28.8957	-20.8463	-23.2424	-18.288	-10.2081	-21.1044	2.63526
	-66.7636	-7.52988	-8.13222	-9.4541	-4.00113	-6.42826	-3.92634	-6.57866	0.91811								-66.7636	-3.50921	-2.87961	-2.31989	-1.43479	-1.45404	-0.99069	-2.09804	0.39717								-66.7636	-24.9648	-28.8957	-20.9763	-23.2044	-18.329	-10.1014	-21.0786	2.63817
	-66.7455	-7.52988	-8.04525	-9.4541	-3.96541	-6.42826	-3.99709	-6.57	0.90994								-66.7455	-3.55098	-2.87961	-2.39354	-1.398	-1.48866	-0.99069	-2.11691	0.40393								-66.7455	-24.8923	-28.8295	-20.8896	-23.3185	-18.329	-10.1014	-21.0601	2.63142
	-66.7273	-7.49671	-8.13222	-9.3708	-3.96541	-6.46157	-4.03246	-6.57653	0.90145								-66.7273	-3.42566	-2.87961	-2.35671	-1.28763	-1.45404	-1.16298	-2.09444	0.38236								-66.7273	-24.9648	-28.6971	-20.9763	-23.3946	-18.288	-10.1014	-21.0704	2.62555
	-66.7091	-7.33085	-8.2192	-9.4541	-3.85824	-6.56149	-4.1032	-6.58785	0.91385								-66.7091	-3.38388	-3.08827	-2.50401	-1.32442	-1.3848	-1.03376	-2.11986	0.40971								-66.7091	-25.001	-28.6309	-20.8463	-23.4707	-18.247	-10.1725	-21.0614	2.61507
	-66.6909	-7.36402	-8.17571	-9.49575	-3.85824	-6.46157	-4.17395	-6.58821	0.91055								-66.6909	-3.38388	-3.08827	-2.43036	-1.43479	-1.48866	-1.11991	-2.15765	0.38691								-66.6909	-25.1097	-28.664	-20.8896	-23.3946	-18.206	-10.2081	-21.0787	2.61794
	-66.6727	-7.33085	-8.30617	-9.57904	-3.78679	-6.39495	-4.13858	-6.5894	0.93691								-66.6727	-3.46743	-3.13001	-2.39354	-1.43479	-1.45404	-1.07684	-2.15944	0.40424								-66.6727	-25.2184	-28.6309	-20.8029	-23.3946	-18.288	-10.1725	-21.0846	2.62263
	-66.6546	-7.29768	-8.26269	-9.70399	-3.75106	-6.39495	-4.13858	-6.59149	0.95049								-66.6546	-3.55098	-3.17174	-2.43036	-1.50837	-1.45404	-1.11991	-2.2059	0.40921								-66.6546	-25.146	-28.5978	-20.8029	-23.3185	-18.247	-10.2081	-21.0534	2.60996
	-66.6364	-7.3972	-8.34966	-9.53739	-3.85824	-6.46157	-4.1032	-6.61788	0.93262								-66.6364	-3.67631	-3.13001	-2.46718	-1.47158	-1.41942	-1.11991	-2.21407	0.42509								-66.6364	-25.0735	-28.664	-20.8463	-23.3185	-18.288	-10.1725	-21.0605	2.61596
	-66.6182	-7.3972	-8.30617	-9.41245	-3.85824	-6.49487	-3.99709	-6.57767	0.92659								-66.6182	-3.63454	-3.00481	-2.57765	-1.36121	-1.45404	-1.20606	-2.20639	0.41215								-66.6182	-25.001	-28.5316	-20.7596	-23.3565	-18.411	-10.1014	-21.0269	2.60655
	-66.6	-7.29768	-8.2192	-9.53739	-3.85824	-6.49487	-3.89097	-6.54973	0.94143								-66.6	-3.71809	-3.13001	-2.57765	-1.32442	-1.41942	-1.20606	-2.22928	0.43477								-66.6	-24.9648	-28.5316	-20.8029	-23.3946	-18.411	-10.1725	-21.0463	2.59578
	-66.5818	-7.33085	-8.13222	-9.57904	-3.89396	-6.36165	-3.8556	-6.52555	0.94224								-66.5818	-3.71809	-3.08827	-2.57765	-1.398	-1.35018	-1.24913	-2.23022	0.42819								-66.5818	-24.9648	-28.5978	-20.8463	-23.4707	-18.247	-10.1014	-21.038	2.61995
	-66.5636	-7.26451	-8.13222	-9.66234	-3.89396	-6.36165	-3.99709	-6.55196	0.93645								-66.5636	-3.75987	-3.00481	-2.61448	-1.47158	-1.41942	-1.16298	-2.23886	0.42657								-66.5636	-24.9648	-28.5316	-20.8029	-23.3185	-18.329	-10.1725	-21.0199	2.59631
	-66.5455	-7.19817	-8.13222	-9.66234	-3.85824	-6.36165	-4.06783	-6.54674	0.93189								-66.5455	-3.67631	-3.08827	-2.54083	-1.54516	-1.3848	-1.16298	-2.23306	0.41821								-66.5455	-24.9286	-28.5647	-20.8463	-23.2805	-18.288	-10.2081	-21.0194	2.59294
	-66.5273	-7.23134	-8.13222	-9.57904	-3.89396	-6.32834	-4.1032	-6.54468	0.91712								-66.5273	-3.71809	-3.13001	-2.50401	-1.58195	-1.41942	-1.03376	-2.23121	0.43234								-66.5273	-24.9286	-28.6971	-20.7596	-23.2805	-18.329	-10.2081	-21.0338	2.60468
	-66.5091	-7.26451	-8.08873	-9.4541	-3.89396	-6.32834	-4.17395	-6.53393	0.89554								-66.5091	-3.63454	-3.08827	-2.50401	-1.50837	-1.45404	-0.99069	-2.19665	0.4257								-66.5091	-25.001	-28.5978	-20.8463	-23.3946	-18.37	-10.2081	-21.0696	2.60029
	-66.4909	-7.26451	-8.26269	-9.49575	-3.89396	-6.49487	-4.24469	-6.60941	0.90318								-66.4909	-3.50921	-2.96307	-2.43036	-1.54516	-1.41942	-1.07684	-2.15734	0.39319								-66.4909	-24.8923	-28.6309	-20.8029	-23.3946	-18.452	-10.137	-21.0516	2.60535
	-66.4727	-7.33085	-8.26269	-9.3708	-3.89396	-6.56149	-4.13858	-6.59306	0.90108								-66.4727	-3.50921	-2.83787	-2.46718	-1.50837	-1.3848	-1.07684	-2.13071	0.39021								-66.4727	-24.8561	-28.6971	-20.8896	-23.3946	-18.329	-10.1725	-21.0565	2.60903
	-66.4545	-7.3972	-8.2192	-9.3708	-3.96541	-6.6281	-4.03246	-6.60219	0.90312								-66.4545	-3.55098	-2.58747	-2.46718	-1.43479	-1.41942	-1.03376	-2.08227	0.38809								-66.4545	-24.8923	-28.5647	-20.8463	-23.3185	-18.247	-10.2081	-21.0128	2.5937
	-66.4364	-7.33085	-8.2192	-9.41245	-4.00113	-6.52818	-4.03246	-6.58738	0.90215								-66.4364	-3.71809	-2.62921	-2.43036	-1.36121	-1.3848	-0.99069	-2.08573	0.42008								-66.4364	-24.9648	-28.5978	-20.8463	-23.2805	-18.288	-10.1725	-21.025	2.60292
	-66.4182	-7.36402	-8.08873	-9.53739	-4.07258	-6.49487	-3.99709	-6.59245	0.90558								-66.4182	-3.71809	-2.62921	-2.46718	-1.398	-1.3848	-0.99069	-2.098	0.41904								-66.4182	-24.8923	-28.5647	-20.8463	-23.3185	-18.165	-10.137	-20.9873	2.60651
	-66.4	-7.46354	-8.08873	-9.53739	-4.00113	-6.56149	-3.89097	-6.59054	0.92528								-66.4	-3.75987	-2.62921	-2.61448	-1.36121	-1.41942	-1.16298	-2.15786	0.415								-66.4	-24.8923	-28.4985	-20.8896	-23.2424	-18.288	-10.1014	-20.9854	2.59841
	-66.3818	-7.49671	-8.17571	-9.70399	-3.96541	-6.49487	-3.89097	-6.62128	0.95236								-66.3818	-3.59276	-2.75441	-2.6513	-1.32442	-1.3848	-1.11991	-2.13793	0.40929								-66.3818	-24.8923	-28.4985	-20.8896	-23.3185	-18.247	-10.0658	-20.9853	2.60704
	-66.3636	-7.56305	-8.2192	-9.66234	-3.89396	-6.42826	-3.96171	-6.62142	0.95284								-66.3636	-3.46743	-2.79614	-2.46718	-1.43479	-1.3848	-1.11991	-2.11171	0.3831								-66.3636	-24.7474	-28.5316	-20.8463	-23.4326	-18.165	-10.0658	-20.9648	2.60957
	-66.3454	-7.46354	-8.2192	-9.53739	-3.78679	-6.39495	-3.96171	-6.5606	0.94698								-66.3454	-3.30033	-2.75441	-2.39354	-1.43479	-1.3848	-1.03376	-2.05027	0.36657								-66.3454	-24.7112	-28.4323	-20.8463	-23.4326	-18.124	-9.99468	-20.9235	2.60964
	-66.3273	-7.33085	-8.2192	-9.53739	-3.82251	-6.42826	-3.99709	-6.55588	0.93616								-66.3273	-3.175	-2.83787	-2.35671	-1.36121	-1.48866	-1.03376	-2.0422	0.35601								-66.3273	-24.7112	-28.4654	-20.8463	-23.3565	-18.165	-10.0303	-20.9291	2.604
	-66.3091	-7.3972	-8.30617	-9.49575	-3.85824	-6.36165	-4.03246	-6.57524	0.93264								-66.3091	-3.13322	-2.79614	-2.43036	-1.398	-1.41942	-1.16298	-2.05669	0.34078								-66.3091	-24.6387	-28.4985	-20.7596	-23.2424	-18.124	-10.137	-20.9	2.58696
	-66.2909	-7.3972	-8.34966	-9.49575	-3.92969	-6.39495	-4.1032	-6.61174	0.92174								-66.2909	-3.13322	-2.92134	-2.57765	-1.43479	-1.5579	-1.20606	-2.13849	0.34141								-66.2909	-24.6749	-28.4654	-20.7163	-23.2044	-18.206	-10.137	-20.9007	2.58154
	-66.2727	-7.49671	-8.30617	-9.4541	-3.96541	-6.39495	-4.1032	-6.62009	0.91425								-66.2727	-3.21677	-3.08827	-2.57765	-1.36121	-1.52328	-1.11991	-2.14785	0.37759								-66.2727	-24.7474	-28.4985	-20.8029	-23.1664	-18.165	-10.0303	-20.9017	2.60332
	-66.2545	-7.56305	-8.30617	-9.3708	-3.92969	-6.49487	-4.13858	-6.63386	0.90755								-66.2545	-3.21677	-3.08827	-2.43036	-1.398	-1.48866	-0.99069	-2.10213	0.38428								-66.2545	-24.7112	-28.4985	-20.7596	-23.1283	-18.083	-10.0303	-20.8685	2.60339
	-66.2364	-7.46354	-8.30617	-9.32915	-3.92969	-6.46157	-4.20932	-6.61657	0.89384								-66.2364	-3.21677	-3.04654	-2.50401	-1.47158	-1.41942	-1.03376	-2.11535	0.37859								-66.2364	-24.7836	-28.333	-20.6729	-23.1664	-18.165	-10.0658	-20.8645	2.58439
	-66.2182	-7.36402	-8.30617	-9.41245	-3.96541	-6.52818	-4.13858	-6.61914	0.90198								-66.2182	-3.3421	-3.08827	-2.61448	-1.47158	-1.48866	-0.99069	-2.16596	0.39822								-66.2182	-24.8923	-28.3661	-20.6296	-23.1664	-18.124	-10.0303	-20.8681	2.59963
	-66.2	-7.3972	-8.2192	-9.3708	-3.96541	-6.46157	-4.03246	-6.57444	0.90339								-66.2	-3.30033	-3.00481	-2.6513	-1.36121	-1.45404	-1.11991	-2.1486	0.38613								-66.2	-24.7474	-28.3661	-20.5862	-23.0903	-18.083	-9.99468	-20.8113	2.59651
	-66.1818	-7.43037	-8.04525	-9.3708	-3.92969	-6.39495	-3.92634	-6.51623	0.90801								-66.1818	-3.175	-2.87961	-2.6513	-1.25084	-1.41942	-1.16298	-2.08986	0.37099								-66.1818	-24.7836	-28.2999	-20.6296	-23.2044	-18.001	-9.99468	-20.8189	2.59818
	-66.1636	-7.46354	-8.08873	-9.49575	-3.89396	-6.42826	-3.96171	-6.55533	0.92463								-66.1636	-3.04967	-2.75441	-2.54083	-1.28763	-1.35018	-1.16298	-2.02428	0.34594								-66.1636	-24.8561	-28.333	-20.7163	-23.2424	-17.96	-10.137	-20.8741	2.58782
	-66.1454	-7.46354	-8.17571	-9.62069	-3.89396	-6.36165	-3.92634	-6.57365	0.94652								-66.1454	-3.09145	-2.87961	-2.46718	-1.32442	-1.2117	-1.29221	-2.04443	0.35356								-66.1454	-24.8923	-28.4323	-20.6729	-23.2424	-18.042	-10.1725	-20.9091	2.59139
	-66.1273	-7.43037	-8.13222	-9.49575	-3.85824	-6.32834	-4.06783	-6.55212	0.92036								-66.1273	-3.13322	-2.96307	-2.46718	-1.43479	-1.31556	-1.29221	-2.10101	0.34917								-66.1273	-24.7112	-28.4654	-20.7163	-23.1664	-18.001	-10.137	-20.8662	2.58954
	-66.1091	-7.43037	-8.08873	-9.49575	-3.89396	-6.42826	-3.99709	-6.55569	0.92027								-66.1091	-3.21677	-3.00481	-2.72495	-1.43479	-1.3848	-1.24913	-2.16921	0.36994								-66.1091	-24.7474	-28.4323	-20.6729	-23.1283	-18.083	-10.137	-20.8668	2.5841
	-66.0909	-7.46354	-8.00176	-9.4541	-3.92969	-6.42826	-3.92634	-6.53395	0.9154								-66.0909	-3.21677	-2.96307	-2.76177	-1.47158	-1.35018	-1.29221	-2.17593	0.36538								-66.0909	-24.7112	-28.4985	-20.5429	-23.0142	-18.042	-10.137	-20.8243	2.58739
	-66.0727	-7.36402	-7.95827	-9.32915	-3.92969	-6.46157	-4.1032	-6.52432	0.87989								-66.0727	-3.30033	-2.79614	-2.87224	-1.43479	-1.35018	-1.24913	-2.16714	0.37521								-66.0727	-24.7474	-28.333	-20.6729	-22.9001	-18.083	-10.0303	-20.7944	2.58279
	-66.0545	-7.46354	-8.04525	-9.32915	-3.92969	-6.52818	-4.17395	-6.57829	0.88131								-66.0545	-3.25855	-2.87961	-2.7986	-1.398	-1.3848	-1.11991	-2.13991	0.38268								-66.0545	-24.6387	-28.2337	-20.6729	-22.9001	-18.124	-9.99468	-20.7607	2.57118
	-66.0364	-7.52988	-8.13222	-9.28751	-4.00113	-6.39495	-4.1032	-6.57482	0.88433								-66.0364	-3.3421	-2.75441	-2.72495	-1.47158	-1.35018	-1.11991	-2.12719	0.37749								-66.0364	-24.6387	-28.3661	-20.5429	-23.0903	-18.206	-10.0303	-20.8124	2.58205
	-66.0182	-7.56305	-8.17571	-9.32915	-4.00113	-6.29503	-4.1032	-6.57788	0.89325								-66.0182	-3.25855	-2.92134	-2.57765	-1.43479	-1.45404	-1.16298	-2.13489	0.36403								-66.0182	-24.6025	-28.333	-20.4996	-23.2805	-18.329	-10.0303	-20.8458	2.57895
	-66	-7.52988	-8.2192	-9.3708	-3.92969	-6.32834	-4.06783	-6.57429	0.90877								-66	-3.30033	-2.92134	-2.50401	-1.398	-1.52328	-1.16298	-2.13499	0.36399								-66	-24.6025	-28.333	-20.4996	-23.2424	-18.247	-9.99468	-20.8199	2.58542
	-65.9818	-7.49671	-8.08873	-9.4541	-3.92969	-6.42826	-3.99709	-6.56576	0.91459								-65.9818	-3.25855	-2.75441	-2.54083	-1.47158	-1.45404	-1.16298	-2.10707	0.34903								-65.9818	-24.6749	-28.333	-20.6296	-23.3185	-18.165	-9.99468	-20.8526	2.59368
	-65.9636	-7.43037	-8.13222	-9.3708	-3.85824	-6.36165	-3.99709	-6.52506	0.91342								-65.9636	-3.3421	-2.62921	-2.50401	-1.47158	-1.52328	-1.20606	-2.11271	0.34214								-65.9636	-24.6749	-28.2999	-20.6729	-23.2424	-18.124	-9.95912	-20.8289	2.59439
	-65.9455	-7.43037	-8.17571	-9.49575	-3.85824	-6.36165	-3.99709	-6.55313	0.92905								-65.9455	-3.3421	-2.54574	-2.50401	-1.398	-1.45404	-1.03376	-2.04628	0.36214								-65.9455	-24.7474	-28.2006	-20.7163	-23.2424	-18.083	-9.92355	-20.8189	2.59487
	-65.9273	-7.49671	-8.2192	-9.49575	-3.85824	-6.29503	-4.03246	-6.56623	0.93107								-65.9273	-3.38388	-2.46227	-2.57765	-1.398	-1.41942	-1.11991	-2.06019	0.36124								-65.9273	-24.7474	-28.2999	-20.6296	-23.2805	-18.083	-9.88798	-20.8214	2.61065
	-65.9091	-7.52988	-8.26269	-9.53739	-3.89396	-6.29503	-4.1032	-6.60369	0.92928								-65.9091	-3.3421	-2.50401	-2.54083	-1.47158	-1.35018	-1.11991	-2.05477	0.35617								-65.9091	-24.6749	-28.2999	-20.5862	-23.2805	-18.165	-9.99468	-20.8335	2.58943
	-65.8909	-7.49671	-8.34966	-9.4541	-3.92969	-6.32834	-4.13858	-6.61618	0.91784								-65.8909	-3.25855	-2.58747	-2.6513	-1.36121	-1.35018	-1.16298	-2.06195	0.35875								-65.8909	-24.7474	-28.333	-20.5862	-23.2424	-18.288	-9.95912	-20.8594	2.59585
	-65.8727	-7.46354	-8.26269	-9.3708	-3.89396	-6.32834	-4.17395	-6.58221	0.9031								-65.8727	-3.175	-2.62921	-2.6513	-1.43479	-1.3848	-1.16298	-2.07301	0.34483								-65.8727	-24.6749	-28.3661	-20.6729	-23.2805	-18.206	-10.1014	-20.8836	2.57926
	-65.8546	-7.33085	-8.30617	-9.28751	-3.85824	-6.32834	-4.06783	-6.52982	0.9063								-65.8546	-3.13322	-2.67094	-2.72495	-1.50837	-1.31556	-1.20606	-2.09318	0.34391								-65.8546	-24.6749	-28.2999	-20.5429	-23.1664	-18.206	-10.0303	-20.8201	2.57969
	-65.8364	-7.33085	-8.30617	-9.28751	-3.78679	-6.36165	-4.20932	-6.54705	0.90069								-65.8364	-3.21677	-2.79614	-2.76177	-1.43479	-1.28094	-1.29221	-2.13044	0.36194								-65.8364	-24.5662	-28.333	-20.5429	-23.2424	-18.206	-10.0658	-20.8261	2.57494
	-65.8182	-7.43037	-8.30617	-9.28751	-3.75106	-6.42826	-4.20932	-6.56878	0.90699								-65.8182	-3.25855	-2.75441	-2.6513	-1.398	-1.24632	-1.29221	-2.10013	0.36279								-65.8182	-24.6025	-28.4654	-20.4562	-23.0522	-18.206	-10.1014	-20.814	2.57938
	-65.8	-7.43037	-8.17571	-9.16256	-3.78679	-6.56149	-4.17395	-6.54848	0.88552								-65.8	-3.30033	-2.79614	-2.57765	-1.398	-1.28094	-1.33528	-2.11472	0.36059								-65.8	-24.53	-28.4985	-20.3262	-22.9762	-18.124	-10.0303	-20.7475	2.59019
	-65.7818	-7.46354	-8.04525	-9.20421	-3.75106	-6.66141	-3.99709	-6.52043	0.90321								-65.7818	-3.30033	-2.79614	-2.57765	-1.36121	-1.28094	-1.16298	-2.07988	0.3762								-65.7818	-24.6025	-28.5316	-20.4129	-22.9001	-18.083	-9.99468	-20.7541	2.60078
	-65.7636	-7.46354	-8.08873	-9.32915	-3.82251	-6.56149	-3.96171	-6.53786	0.91403								-65.7636	-3.21677	-2.75441	-2.39354	-1.398	-1.28094	-1.11991	-2.02726	0.35843								-65.7636	-24.6749	-28.4654	-20.4562	-22.9762	-17.9189	-9.95912	-20.7418	2.61044
	-65.7455	-7.43037	-8.17571	-9.32915	-3.75106	-6.32834	-3.92634	-6.49016	0.92892								-65.7455	-3.13322	-2.71267	-2.50401	-1.47158	-1.35018	-1.03376	-2.03424	0.34996								-65.7455	-24.7112	-28.4323	-20.5429	-23.0522	-18.042	-9.95912	-20.79	2.60652
	-65.7273	-7.43037	-8.17571	-9.32915	-3.78679	-6.42826	-3.96171	-6.51867	0.92169								-65.7273	-3.09145	-2.79614	-2.61448	-1.50837	-1.3848	-1.03376	-2.0715	0.35241								-65.7273	-24.6749	-28.333	-20.5862	-23.2044	-18.083	-9.99468	-20.8127	2.5931
	-65.7091	-7.43037	-8.17571	-9.3708	-3.78679	-6.49487	-3.96171	-6.53671	0.92577								-65.7091	-3.09145	-2.79614	-2.72495	-1.43479	-1.45404	-1.11991	-2.10355	0.35016								-65.7091	-24.6749	-28.2999	-20.4996	-23.2424	-18.042	-9.92355	-20.7804	2.6027
	-65.6909	-7.43037	-8.13222	-9.41245	-3.75106	-6.49487	-3.92634	-6.52455	0.93432								-65.6909	-3.13322	-2.71267	-2.76177	-1.398	-1.41942	-1.07684	-2.08365	0.35973								-65.6909	-24.6025	-28.2006	-20.4562	-23.2424	-18.083	-9.81684	-20.7336	2.60319
	-65.6727	-7.33085	-8.13222	-9.49575	-3.71534	-6.36165	-3.92634	-6.49369	0.94386								-65.6727	-3.3421	-2.83787	-2.76177	-1.32442	-1.41942	-0.99069	-2.11271	0.40081								-65.6727	-24.5662	-28.1013	-20.4996	-23.1664	-18.124	-9.85241	-20.7183	2.58299
	-65.6546	-7.3972	-8.08873	-9.49575	-3.78679	-6.32834	-3.96171	-6.50975	0.9334								-65.6546	-3.30033	-2.83787	-2.83542	-1.398	-1.3848	-1.07684	-2.13888	0.39022								-65.6546	-24.6387	-28.1013	-20.4562	-22.9762	-18.124	-9.85241	-20.6915	2.58095
	-65.6364	-7.3972	-8.00176	-9.53739	-3.89396	-6.29503	-3.8556	-6.49682	0.93296								-65.6364	-3.30033	-2.71267	-2.83542	-1.43479	-1.45404	-1.11991	-2.14286	0.37266								-65.6364	-24.6749	-28.1344	-20.4996	-22.9001	-18.042	-9.85241	-20.6839	2.58641
	-65.6182	-7.46354	-7.91478	-9.4541	-3.96541	-6.32834	-3.92634	-6.50875	0.90799								-65.6182	-3.38388	-2.67094	-2.7986	-1.398	-1.41942	-1.11991	-2.13179	0.38179								-65.6182	-24.7474	-28.0682	-20.6296	-22.9381	-18.083	-9.92355	-20.7316	2.57333
	-65.6	-7.43037	-8.04525	-9.49575	-3.89396	-6.29503	-4.06783	-6.53803	0.91229								-65.6	-3.3421	-2.67094	-2.68812	-1.43479	-1.45404	-1.16298	-2.1255	0.36279								-65.6	-24.8199	-28.1013	-20.6296	-22.9762	-18.001	-9.95912	-20.7478	2.57925
	-65.5818	-7.3972	-8.00176	-9.4541	-3.85824	-6.22842	-4.1032	-6.50715	0.90524								-65.5818	-3.25855	-2.71267	-2.7986	-1.47158	-1.52328	-1.11991	-2.14743	0.35964								-65.5818	-24.8199	-28.1344	-20.5862	-22.9381	-18.001	-9.99468	-20.7457	2.57645
	-65.5636	-7.33085	-8.13222	-9.4541	-3.82251	-6.22842	-4.13858	-6.51778	0.91101								-65.5636	-3.175	-2.83787	-2.83542	-1.50837	-1.5579	-1.07684	-2.16523	0.36084								-65.5636	-24.8199	-28.1013	-20.5429	-23.0142	-18.001	-9.99468	-20.7457	2.57559
	-65.5455	-7.46354	-8.00176	-9.49575	-3.85824	-6.29503	-4.06783	-6.53036	0.91449								-65.5455	-3.21677	-2.71267	-2.72495	-1.47158	-1.5579	-1.11991	-2.13397	0.34907								-65.5455	-24.8199	-28.0682	-20.4562	-23.0142	-17.8779	-9.92355	-20.6933	2.58698
	-65.5273	-7.49671	-8.00176	-9.49575	-3.85824	-6.29503	-4.03246	-6.52999	0.91883								-65.5273	-3.21677	-2.75441	-2.6513	-1.50837	-1.48866	-1.20606	-2.1376	0.34126								-65.5273	-24.7836	-28.1344	-20.4562	-23.0903	-17.96	-9.85241	-20.7128	2.60062
	-65.5091	-7.46354	-8.2192	-9.53739	-3.82251	-6.32834	-4.03246	-6.56724	0.93755								-65.5091	-3.175	-2.87961	-2.57765	-1.398	-1.3848	-1.20606	-2.10352	0.35566								-65.5091	-24.7474	-28.1344	-20.4996	-23.1664	-18.001	-9.99468	-20.7572	2.57969
	-65.4909	-7.49671	-8.2192	-9.4541	-3.85824	-6.32834	-3.96171	-6.55305	0.93292								-65.4909	-3.09145	-2.87961	-2.57765	-1.36121	-1.24632	-1.20606	-2.06038	0.35978								-65.4909	-24.7112	-28.1013	-20.5862	-23.2424	-17.9189	-10.1014	-20.7769	2.56499
	-65.4727	-7.46354	-8.17571	-9.3708	-3.92969	-6.29503	-3.99709	-6.53864	0.91072								-65.4727	-3.13322	-2.87961	-2.57765	-1.398	-1.17708	-1.11991	-2.04758	0.37382								-65.4727	-24.53	-28.2006	-20.4562	-23.2044	-17.8779	-10.0303	-20.7166	2.57595
	-65.4545	-7.43037	-8.2192	-9.32915	-3.92969	-6.22842	-3.99709	-6.52232	0.90861								-65.4545	-3.175	-2.83787	-2.54083	-1.398	-1.17708	-1.07684	-2.03427	0.37683								-65.4545	-24.6025	-28.0682	-20.4996	-23.0903	-18.042	-9.92355	-20.7043	2.5721
	-65.4364	-7.52988	-8.17571	-9.24586	-3.89396	-6.26172	-4.03246	-6.52327	0.90078								-65.4364	-3.21677	-2.79614	-2.54083	-1.36121	-1.24632	-1.11991	-2.04687	0.37168								-65.4364	-24.6387	-28.1675	-20.4129	-23.0142	-18.124	-9.88798	-20.7076	2.58361
	-65.4182	-7.52988	-8.26269	-9.16256	-3.82251	-6.22842	-4.03246	-6.50642	0.90532								-65.4182	-3.30033	-2.83787	-2.54083	-1.28763	-1.45404	-1.11991	-2.0901	0.37491								-65.4182	-24.6025	-28.2006	-20.4129	-23.0142	-18.124	-9.81684	-20.6952	2.5949
	-65.4	-7.49671	-8.34966	-9.28751	-3.89396	-6.36165	-4.03246	-6.57032	0.91387								-65.4	-3.3421	-2.83787	-2.54083	-1.28763	-1.59252	-1.07684	-2.11297	0.37616								-65.4	-24.4575	-28.1675	-20.4129	-23.0142	-18.083	-9.81684	-20.6587	2.58588
	-65.3818	-7.49671	-8.34966	-9.24586	-3.85824	-6.39495	-4.03246	-6.56298	0.91304								-65.3818	-3.38388	-2.71267	-2.50401	-1.43479	-1.52328	-1.03376	-2.09873	0.36963								-65.3818	-24.4213	-28.2006	-20.4129	-22.9001	-18.001	-9.81684	-20.6255	2.58666
	-65.3636	-7.43037	-8.34966	-9.24586	-3.82251	-6.39495	-3.99709	-6.54007	0.91763								-65.3636	-3.38388	-2.87961	-2.46718	-1.47158	-1.41942	-1.11991	-2.1236	0.37445								-65.3636	-24.4213	-28.2999	-20.4562	-22.9381	-17.96	-9.81684	-20.6487	2.59879
	-65.3454	-7.33085	-8.34966	-9.16256	-3.82251	-6.36165	-3.99709	-6.50405	0.90652								-65.3454	-3.30033	-2.75441	-2.46718	-1.47158	-1.31556	-1.03376	-2.05714	0.37148								-65.3454	-24.3851	-28.2337	-20.4996	-22.9001	-17.96	-9.81684	-20.6325	2.58934
	-65.3273	-7.26451	-8.17571	-9.20421	-3.85824	-6.46157	-3.8556	-6.46997	0.90688								-65.3273	-3.09145	-2.62921	-2.43036	-1.398	-1.28094	-1.03376	-1.97729	0.34556								-65.3273	-24.4938	-28.2006	-20.4996	-22.9762	-18.165	-9.88798	-20.7038	2.57681
	-65.3091	-7.26451	-8.04525	-9.16256	-3.96541	-6.52818	-3.89097	-6.47615	0.8811								-65.3091	-2.96612	-2.50401	-2.57765	-1.47158	-1.28094	-1.03376	-1.97234	0.32896								-65.3091	-24.53	-28.2006	-20.3696	-22.9381	-18.206	-9.95912	-20.7006	2.56667
	-65.2909	-7.26451	-8.00176	-9.12091	-3.89396	-6.46157	-3.8556	-6.43305	0.88446								-65.2909	-3.04967	-2.62921	-2.6513	-1.43479	-1.35018	-1.16298	-2.04636	0.33423								-65.2909	-24.4213	-28.1013	-20.4129	-22.9381	-18.329	-9.88798	-20.6818	2.5576
	-65.2727	-7.33085	-7.95827	-9.16256	-3.78679	-6.46157	-3.92634	-6.43773	0.89199								-65.2727	-3.175	-2.58747	-2.68812	-1.47158	-1.41942	-1.11991	-2.07692	0.34422								-65.2727	-24.3851	-27.9689	-20.4562	-23.0522	-18.247	-9.81684	-20.6544	2.55902
	-65.2545	-7.23134	-8.04525	-9.28751	-3.71534	-6.42826	-3.92634	-6.43901	0.91385								-65.2545	-3.13322	-2.75441	-2.61448	-1.50837	-1.41942	-1.16298	-2.09881	0.3392								-65.2545	-24.4575	-27.9027	-20.4129	-23.0903	-18.083	-9.81684	-20.6272	2.5629
	-65.2364	-7.26451	-8.04525	-9.28751	-3.64389	-6.36165	-3.99709	-6.43331	0.91573								-65.2364	-3.175	-2.79614	-2.61448	-1.398	-1.45404	-1.16298	-2.10011	0.35086								-65.2364	-24.3851	-27.9027	-20.4562	-23.1664	-18.042	-9.88798	-20.6401	2.55307
	-65.2182	-7.29768	-8.13222	-9.28751	-3.60817	-6.32834	-3.96171	-6.43594	0.92882								-65.2182	-3.13322	-2.83787	-2.54083	-1.32442	-1.45404	-1.16298	-2.07556	0.35117								-65.2182	-24.4575	-27.9689	-20.4129	-23.0903	-18.001	-9.95912	-20.6483	2.55204
	-65.2	-7.26451	-8.17571	-9.16256	-3.71534	-6.26172	-3.96171	-6.42359	0.90739								-65.2	-3.175	-2.67094	-2.43036	-1.36121	-1.3848	-1.24913	-2.04524	0.33437								-65.2	-24.4213	-28.1013	-20.3696	-23.0142	-18.001	-9.95912	-20.6444	2.56076
	-65.1818	-7.165	-8.26269	-9.28751	-3.71534	-6.26172	-3.96171	-6.44233	0.92292								-65.1818	-3.175	-2.54574	-2.54083	-1.36121	-1.3848	-1.11991	-2.02125	0.34299								-65.1818	-24.3126	-28.0682	-20.3696	-22.9381	-18.083	-9.92355	-20.6158	2.55211
	-65.1636	-7.23134	-8.17571	-9.28751	-3.64389	-6.22842	-3.96171	-6.42143	0.92646								-65.1636	-3.09145	-2.50401	-2.61448	-1.36121	-1.3848	-1.11991	-2.01264	0.33581								-65.1636	-24.2764	-27.9027	-20.3696	-23.0142	-18.083	-9.85241	-20.583	2.54671
	-65.1454	-7.29768	-7.95827	-9.3708	-3.60817	-6.29503	-3.89097	-6.40349	0.93381								-65.1454	-3.09145	-2.71267	-2.54083	-1.36121	-1.35018	-1.29221	-2.05809	0.3318								-65.1454	-24.3126	-27.8365	-20.4129	-23.0903	-18.124	-9.88798	-20.6107	2.53814
	-65.1273	-7.36402	-8.04525	-9.24586	-3.60817	-6.32834	-3.8556	-6.40787	0.9311								-65.1273	-3.09145	-2.71267	-2.57765	-1.43479	-1.28094	-1.24913	-2.05777	0.3373								-65.1273	-24.3126	-27.7372	-20.2395	-23.0142	-18.165	-9.88798	-20.5594	2.52553
	-65.1091	-7.36402	-8.04525	-9.28751	-3.57244	-6.26172	-3.89097	-6.40365	0.93601								-65.1091	-3.09145	-2.75441	-2.57765	-1.43479	-1.31556	-1.29221	-2.07768	0.334								-65.1091	-24.3851	-27.7703	-20.3262	-22.9762	-18.001	-9.85241	-20.5519	2.54108
	-65.0909	-7.3972	-8.08873	-9.16256	-3.60817	-6.19511	-3.82022	-6.37867	0.93035								-65.0909	-3.09145	-2.62921	-2.61448	-1.47158	-1.28094	-1.16298	-2.04177	0.33917								-65.0909	-24.4575	-27.7703	-20.4129	-22.862	-18.001	-9.74571	-20.5416	2.55601
	-65.0727	-7.3972	-8.08873	-9.03762	-3.60817	-6.26172	-3.99709	-6.39842	0.90168								-65.0727	-3.175	-2.67094	-2.61448	-1.36121	-1.28094	-1.07684	-2.0299	0.36425								-65.0727	-24.3488	-27.7041	-20.3262	-22.862	-18.042	-9.95912	-20.5404	2.51307
	-65.0545	-7.36402	-8.13222	-8.99597	-3.57244	-6.26172	-3.96171	-6.38135	0.90602								-65.0545	-3.25855	-2.58747	-2.50401	-1.36121	-1.35018	-1.03376	-2.01586	0.36265								-65.0545	-24.2401	-27.7372	-20.2829	-22.9381	-17.96	-9.95912	-20.5196	2.51607
	-65.0364	-7.33085	-8.08873	-9.07927	-3.57244	-6.29503	-3.96171	-6.38801	0.91008								-65.0364	-3.13322	-2.62921	-2.35671	-1.43479	-1.31556	-1.03376	-1.98388	0.34289								-65.0364	-24.3126	-27.8365	-20.1962	-22.9762	-17.9189	-9.92355	-20.5273	2.53708
	-65.0182	-7.33085	-8.17571	-8.99597	-3.60817	-6.29503	-4.03246	-6.40636	0.89757								-65.0182	-3.13322	-2.62921	-2.50401	-1.47158	-1.3848	-0.99069	-2.01892	0.34681								-65.0182	-24.4213	-27.6379	-20.1962	-22.9381	-17.9189	-9.92355	-20.506	2.52248
	-65	-7.3972	-8.08873	-9.20421	-3.64389	-6.29503	-4.06783	-6.44948	0.90814								-65	-3.04967	-2.62921	-2.61448	-1.43479	-1.3848	-1.16298	-2.04599	0.3297								-65	-24.4213	-27.671	-20.3262	-22.862	-18.001	-9.88798	-20.5283	2.52498
	-64.9818	-7.36402	-8.13222	-9.24586	-3.64389	-6.32834	-3.92634	-6.44011	0.92627								-64.9818	-3.04967	-2.71267	-2.50401	-1.398	-1.35018	-1.16298	-2.02959	0.33385								-64.9818	-24.3488	-27.7041	-20.3696	-22.7479	-17.9189	-9.81684	-20.4844	2.5336
	-64.9636	-7.33085	-8.08873	-9.28751	-3.60817	-6.32834	-3.89097	-6.42243	0.93359								-64.9636	-3.09145	-2.96307	-2.46718	-1.47158	-1.35018	-1.20606	-2.09159	0.3473								-64.9636	-24.3851	-27.671	-20.4129	-22.6718	-17.96	-9.85241	-20.4922	2.52365
	-64.9455	-7.26451	-8.08873	-9.32915	-3.60817	-6.49487	-3.74948	-6.42249	0.94877								-64.9455	-3.175	-2.87961	-2.43036	-1.54516	-1.48866	-1.11991	-2.10645	0.34227								-64.9455	-24.3126	-27.671	-20.4129	-22.6718	-18.042	-9.74571	-20.476	2.53231
	-64.9273	-7.09865	-8.04525	-9.32915	-3.64389	-6.46157	-3.74948	-6.388	0.93807								-64.9273	-3.21677	-2.96307	-2.50401	-1.58195	-1.45404	-1.07684	-2.13278	0.35969								-64.9273	-24.2764	-27.7041	-20.3262	-22.7479	-18.083	-9.71014	-20.4746	2.53971
	-64.9091	-7.19817	-8.04525	-9.16256	-3.64389	-6.46157	-3.8556	-6.3945	0.91377								-64.9091	-3.21677	-2.71267	-2.43036	-1.54516	-1.3848	-0.99069	-2.04674	0.35424								-64.9091	-24.2401	-27.7041	-20.2829	-22.7859	-18.083	-9.78128	-20.4796	2.52911
	-64.8909	-7.33085	-8.04525	-9.20421	-3.64389	-6.49487	-3.92634	-6.4409	0.91562								-64.8909	-3.38388	-2.67094	-2.39354	-1.54516	-1.41942	-0.94762	-2.06009	0.37193								-64.8909	-24.2401	-27.671	-20.2395	-22.824	-18.042	-9.81684	-20.4722	2.52354
	-64.8727	-7.36402	-7.91478	-9.12091	-3.67961	-6.42826	-3.82022	-6.38797	0.90706								-64.8727	-3.38388	-2.62921	-2.35671	-1.47158	-1.24632	-1.07684	-2.02742	0.37118								-64.8727	-24.2764	-27.6379	-20.1962	-22.7859	-18.124	-9.81684	-20.4729	2.5186
	-64.8546	-7.26451	-7.91478	-9.07927	-3.67961	-6.26172	-3.74948	-6.3249	0.90612								-64.8546	-3.25855	-2.71267	-2.35671	-1.43479	-1.24632	-1.11991	-2.02149	0.35955								-64.8546	-24.3126	-27.5055	-20.2829	-22.9001	-18.247	-9.81684	-20.5108	2.5075
	-64.8364	-7.23134	-7.95827	-9.07927	-3.53672	-6.32834	-3.78485	-6.3198	0.91836								-64.8364	-3.09145	-2.67094	-2.35671	-1.398	-1.28094	-1.16298	-1.9935	0.33409								-64.8364	-24.2401	-27.5717	-20.2395	-22.824	-18.206	-9.74571	-20.4712	2.51912
	-64.8182	-7.29768	-8.04525	-9.20421	-3.50099	-6.26172	-3.74948	-6.34322	0.94526								-64.8182	-3.04967	-2.67094	-2.31989	-1.36121	-1.28094	-1.20606	-1.98145	0.32699								-64.8182	-24.2401	-27.7703	-20.2395	-22.9381	-18.042	-9.67457	-20.4841	2.55662
	-64.8	-7.3972	-8.00176	-9.24586	-3.57244	-6.1618	-3.82022	-6.36655	0.93736								-64.8	-3.09145	-2.67094	-2.31989	-1.36121	-1.3848	-1.07684	-1.98419	0.33571								-64.8	-24.2764	-27.9027	-20.2829	-22.9381	-18.165	-9.85241	-20.5696	2.54196
	-64.7818	-7.46354	-8.04525	-9.24586	-3.64389	-6.1618	-3.8556	-6.40266	0.93209								-64.7818	-3.175	-2.50401	-2.28306	-1.36121	-1.59252	-1.16298	-2.01313	0.31562								-64.7818	-24.2764	-27.9358	-20.2395	-22.9001	-18.165	-9.78128	-20.5497	2.55414
	-64.7636	-7.46354	-7.95827	-9.20421	-3.64389	-6.1618	-3.92634	-6.39301	0.91641								-64.7636	-3.21677	-2.33707	-2.28306	-1.43479	-1.5579	-1.20606	-2.00594	0.30656								-64.7636	-24.3488	-27.9358	-20.2395	-22.862	-17.96	-9.78128	-20.5212	2.56315
	-64.7455	-7.46354	-7.8713	-9.16256	-3.67961	-6.22842	-3.8556	-6.37684	0.90973								-64.7455	-3.25855	-2.29534	-2.31989	-1.398	-1.48866	-1.07684	-1.97288	0.3289								-64.7455	-24.3488	-27.8696	-20.1095	-22.7479	-17.96	-9.78128	-20.4695	2.55387
	-64.7273	-7.52988	-7.95827	-9.12091	-3.71534	-6.29503	-3.82022	-6.40661	0.91254								-64.7273	-3.30033	-2.42054	-2.28306	-1.32442	-1.45404	-1.07684	-1.97654	0.34406								-64.7273	-24.2764	-27.7703	-20.0662	-22.7479	-17.9189	-9.81684	-20.4328	2.53722
	-64.7091	-7.36402	-7.8713	-9.12091	-3.67961	-6.22842	-3.8556	-6.35331	0.90163								-64.7091	-3.21677	-2.54574	-2.31989	-1.32442	-1.35018	-1.20606	-1.99384	0.33613								-64.7091	-24.2039	-27.7703	-20.0662	-22.6718	-17.9189	-9.85241	-20.4139	2.52633
	-64.6909	-7.29768	-7.95827	-9.07927	-3.64389	-6.19511	-3.89097	-6.3442	0.9005								-64.6909	-3.30033	-2.54574	-2.39354	-1.43479	-1.31556	-1.03376	-2.00395	0.35893								-64.6909	-24.2401	-27.7703	-20.0662	-22.6718	-18.001	-9.81684	-20.4277	2.53045
	-64.6727	-7.3972	-7.95827	-9.07927	-3.64389	-6.22842	-3.8556	-6.36044	0.90722								-64.6727	-3.25855	-2.50401	-2.43036	-1.32442	-1.35018	-1.11991	-1.99791	0.35007								-64.6727	-24.2039	-27.5717	-20.1095	-22.7099	-18.042	-9.71014	-20.3912	2.52426
	-64.6546	-7.3972	-8.08873	-9.03762	-3.71534	-6.1285	-3.89097	-6.37639	0.90141								-64.6546	-3.25855	-2.54574	-2.39354	-1.28763	-1.35018	-1.07684	-1.98541	0.35671								-64.6546	-24.2401	-27.5717	-20.1529	-22.6718	-18.124	-9.639	-20.3999	2.53234
	-64.6364	-7.33085	-8.17571	-8.95432	-3.71534	-6.22842	-3.8556	-6.37671	0.89911								-64.6364	-3.25855	-2.46227	-2.39354	-1.28763	-1.31556	-0.99069	-1.95137	0.36208								-64.6364	-24.3126	-27.5386	-20.1529	-22.7099	-18.083	-9.71014	-20.4179	2.52524
	-64.6182	-7.33085	-8.26269	-8.99597	-3.60817	-6.26172	-3.92634	-6.39762	0.91301								-64.6182	-3.175	-2.33707	-2.39354	-1.21406	-1.41942	-1.03376	-1.92881	0.34191								-64.6182	-24.2039	-27.5386	-20.1529	-22.7099	-18.124	-9.81684	-20.4244	2.50337
	-64.6	-7.23134	-8.13222	-8.99597	-3.53672	-6.19511	-3.92634	-6.33628	0.90858								-64.6	-3.09145	-2.46227	-2.43036	-1.21406	-1.3848	-1.07684	-1.9433	0.3376								-64.6	-23.9865	-27.5717	-20.1529	-22.7479	-17.96	-9.88798	-20.3845	2.49216
	-64.5818	-7.165	-8.00176	-8.95432	-3.50099	-6.22842	-3.99709	-6.30793	0.8913								-64.5818	-3.04967	-2.50401	-2.43036	-1.17727	-1.31556	-0.99069	-1.91126	0.34918								-64.5818	-23.9865	-27.5386	-20.1095	-22.7099	-17.96	-9.81684	-20.3536	2.49791
	-64.5636	-7.13183	-7.95827	-8.99597	-3.42954	-6.32834	-3.96171	-6.30094	0.90218								-64.5636	-3.00789	-2.62921	-2.39354	-1.21406	-1.31556	-1.07684	-1.93951	0.34074								-64.5636	-23.8778	-27.5386	-20.1529	-22.9001	-18.083	-9.60343	-20.3593	2.52515
	-64.5455	-7.19817	-8.00176	-9.03762	-3.53672	-6.22842	-3.92634	-6.3215	0.90313								-64.5455	-2.96612	-2.71267	-2.39354	-1.28763	-1.31556	-1.07684	-1.95873	0.33735								-64.5455	-23.9865	-27.6379	-20.1529	-22.7859	-18.042	-9.60343	-20.3681	2.53722
	-64.5273	-7.26451	-8.04525	-9.03762	-3.50099	-6.32834	-3.89097	-6.34461	0.91465								-64.5273	-3.04967	-2.46227	-2.35671	-1.25084	-1.28094	-1.07684	-1.91288	0.33305								-64.5273	-24.0952	-27.7041	-20.1095	-22.7099	-18.124	-9.71014	-20.4088	2.52902
	-64.5091	-7.26451	-8.08873	-9.20421	-3.50099	-6.32834	-3.82022	-6.36783	0.94023								-64.5091	-3.09145	-2.42054	-2.17259	-1.17727	-1.3848	-1.03376	-1.88007	0.33169								-64.5091	-24.0952	-27.6379	-20.0662	-22.7099	-18.124	-9.78128	-20.4024	2.51281
	-64.4909	-7.09865	-7.95827	-9.07927	-3.53672	-6.26172	-3.82022	-6.29248	0.91101								-64.4909	-3.09145	-2.46227	-2.28306	-1.32442	-1.35018	-1.07684	-1.93137	0.32597								-64.4909	-24.0952	-27.7041	-20.1095	-22.7479	-18.083	-9.88798	-20.438	2.50642
	-64.4727	-7.29768	-7.91478	-9.07927	-3.60817	-6.22842	-3.71411	-6.30707	0.91769								-64.4727	-3.09145	-2.46227	-2.43036	-1.25084	-1.41942	-1.07684	-1.9552	0.3331								-64.4727	-24.1314	-27.7041	-20.0662	-22.7479	-18.042	-9.74571	-20.4062	2.52964
	-64.4545	-7.33085	-8.00176	-8.99597	-3.60817	-6.26172	-3.78485	-6.33055	0.90911								-64.4545	-3.04967	-2.42054	-2.57765	-1.25084	-1.52328	-1.03376	-1.97596	0.33322								-64.4545	-24.0952	-27.671	-20.1962	-22.7479	-18.083	-9.78128	-20.4291	2.51792
	-64.4364	-7.36402	-7.95827	-9.03762	-3.60817	-6.22842	-3.82022	-6.33612	0.90865								-64.4364	-3.04967	-2.46227	-2.57765	-1.25084	-1.52328	-1.16298	-2.00445	0.32343								-64.4364	-24.1314	-27.6379	-20.1095	-22.6718	-17.9189	-9.71014	-20.3633	2.52967
	-64.4182	-7.33085	-7.91478	-8.99597	-3.67961	-6.26172	-3.78485	-6.32797	0.8968								-64.4182	-2.92434	-2.33707	-2.6513	-1.21406	-1.41942	-1.11991	-1.94435	0.32161								-64.4182	-24.2039	-27.6048	-20.1095	-22.7099	-17.96	-9.71014	-20.383	2.52998
	-64.4	-7.29768	-8.04525	-9.12091	-3.71534	-6.26172	-3.67873	-6.35327	0.92258								-64.4	-2.88256	-2.42054	-2.57765	-1.25084	-1.35018	-1.16298	-1.94079	0.31372								-64.4	-24.3488	-27.5055	-20.0228	-22.6338	-17.9189	-9.78128	-20.3685	2.51741
	-64.3818	-7.23134	-8.13222	-9.16256	-3.78679	-6.32834	-3.71411	-6.39256	0.91962								-64.3818	-2.92434	-2.46227	-2.39354	-1.25084	-1.35018	-1.20606	-1.93121	0.30596								-64.3818	-24.3488	-27.5717	-20.0228	-22.6718	-17.96	-9.78128	-20.3927	2.5235
	-64.3636	-7.23134	-8.17571	-9.12091	-3.71534	-6.26172	-3.67873	-6.36396	0.92865								-64.3636	-2.92434	-2.37881	-2.43036	-1.17727	-1.24632	-1.20606	-1.89386	0.31574								-64.3636	-24.2764	-27.5717	-19.9362	-22.7479	-18.083	-9.85241	-20.4113	2.5087
	-64.3454	-7.13183	-8.2192	-9.07927	-3.67961	-6.36165	-3.74948	-6.37017	0.92097								-64.3454	-2.96612	-2.33707	-2.39354	-1.17727	-1.3848	-1.07684	-1.88927	0.31811								-64.3454	-24.1314	-27.5717	-20.0228	-22.7099	-18.124	-9.78128	-20.3902	2.50847
	-64.3273	-7.19817	-8.26269	-8.99597	-3.67961	-6.29503	-3.71411	-6.3576	0.92124								-64.3273	-3.04967	-2.29534	-2.43036	-1.17727	-1.45404	-1.16298	-1.92828	0.31722								-64.3273	-24.0227	-27.5386	-20.0662	-22.6718	-18.001	-9.85241	-20.3588	2.49235
	-64.3091	-7.19817	-8.26269	-9.12091	-3.60817	-6.19511	-3.82022	-6.36754	0.93086								-64.3091	-3.00789	-2.37881	-2.35671	-1.28763	-1.41942	-1.16298	-1.93558	0.30588								-64.3091	-24.059	-27.4393	-20.0662	-22.6718	-17.9189	-9.85241	-20.3346	2.48727
	-64.2909	-7.26451	-8.26269	-9.12091	-3.46527	-6.1618	-3.89097	-6.36103	0.9412								-64.2909	-3.00789	-2.46227	-2.46718	-1.32442	-1.3848	-1.03376	-1.94672	0.32656								-64.2909	-24.0227	-27.34	-19.9795	-22.7479	-17.9189	-9.74571	-20.2925	2.49385
	-64.2727	-7.19817	-8.2192	-9.03762	-3.53672	-6.1618	-3.89097	-6.34075	0.92074								-64.2727	-3.09145	-2.42054	-2.50401	-1.32442	-1.31556	-1.07684	-1.95547	0.33602								-64.2727	-24.0227	-27.3731	-19.8495	-22.7479	-17.8779	-9.639	-20.2517	2.51391
	-64.2545	-7.19817	-8.30617	-8.87103	-3.64389	-6.19511	-3.78485	-6.3332	0.9097								-64.2545	-3.30033	-2.37881	-2.50401	-1.25084	-1.3848	-0.99069	-1.96825	0.367								-64.2545	-24.0227	-27.4062	-19.8928	-22.7099	-17.96	-9.639	-20.2718	2.51302
	-64.2364	-7.13183	-8.48013	-8.99597	-3.57244	-6.22842	-3.82022	-6.3715	0.93589								-64.2364	-3.25855	-2.29534	-2.43036	-1.28763	-1.35018	-0.90454	-1.9211	0.3628								-64.2364	-24.0227	-27.3731	-19.9795	-22.5957	-17.9189	-9.71014	-20.2667	2.49713
	-64.2182	-7.13183	-8.39315	-8.99597	-3.67961	-6.19511	-3.78485	-6.36342	0.92233								-64.2182	-3.25855	-2.29534	-2.43036	-1.36121	-1.35018	-0.99069	-1.94772	0.35067								-64.2182	-24.0227	-27.3731	-19.9795	-22.5197	-17.8779	-9.71014	-20.2472	2.49608
	-64.2	-7.13183	-8.34966	-8.95432	-3.67961	-6.09519	-3.78485	-6.33258	0.9159								-64.2	-3.175	-2.25361	-2.46718	-1.36121	-1.35018	-1.03376	-1.94016	0.33693								-64.2	-24.1314	-27.4062	-19.8928	-22.4056	-17.9189	-9.81684	-20.262	2.48553
	-64.1818	-7.19817	-8.26269	-8.99597	-3.67961	-6.1618	-3.71411	-6.33539	0.92181								-64.1818	-3.21677	-2.17014	-2.31989	-1.36121	-1.35018	-1.07684	-1.91584	0.32923								-64.1818	-24.2039	-27.2738	-19.8928	-22.5197	-18.001	-9.85241	-20.2906	2.47255
	-64.1636	-7.23134	-8.17571	-9.07927	-3.60817	-6.1618	-3.71411	-6.3284	0.93197								-64.1636	-3.21677	-2.33707	-2.35671	-1.36121	-1.3848	-1.11991	-1.96275	0.33036								-64.1636	-24.1314	-27.2738	-19.8928	-22.6718	-17.96	-9.88798	-20.303	2.46976
	-64.1454	-7.19817	-8.08873	-9.03762	-3.64389	-6.19511	-3.71411	-6.31294	0.91747								-64.1454	-3.30033	-2.37881	-2.46718	-1.398	-1.28094	-1.07684	-1.98368	0.35509								-64.1454	-24.1314	-27.2407	-20.0228	-22.5957	-17.96	-9.85241	-20.3005	2.46866
	-64.1273	-7.165	-7.95827	-9.03762	-3.53672	-6.36165	-3.71411	-6.29556	0.91867								-64.1273	-3.25855	-2.42054	-2.50401	-1.36121	-1.35018	-1.07684	-1.99522	0.35106								-64.1273	-24.1314	-27.1414	-20.0662	-22.5577	-18.001	-9.74571	-20.2739	2.47192
	-64.1091	-7.13183	-7.8713	-9.07927	-3.57244	-6.32834	-3.74948	-6.28877	0.90976								-64.1091	-3.21677	-2.42054	-2.43036	-1.398	-1.31556	-1.24913	-2.00506	0.32849								-64.1091	-24.0227	-27.2738	-20.1529	-22.5577	-18.001	-9.74571	-20.2923	2.47851
	-64.0909	-7.13183	-7.78432	-8.99597	-3.60817	-6.36165	-3.82022	-6.28369	0.88621								-64.0909	-3.21677	-2.42054	-2.43036	-1.36121	-1.35018	-1.16298	-1.99034	0.33531								-64.0909	-23.9865	-27.3069	-20.0662	-22.5197	-17.96	-9.74571	-20.2642	2.48012
	-64.0727	-7.13183	-7.82781	-9.16256	-3.50099	-6.26172	-3.78485	-6.27829	0.91977								-64.0727	-3.13322	-2.33707	-2.50401	-1.32442	-1.3848	-1.11991	-1.96724	0.32938								-64.0727	-24.0227	-27.2077	-20.0228	-22.5577	-17.8779	-9.74571	-20.2391	2.47646
	-64.0545	-7.03231	-7.82781	-8.99597	-3.57244	-6.19511	-3.82022	-6.24064	0.88915								-64.0545	-3.175	-2.42054	-2.50401	-1.32442	-1.52328	-1.24913	-2.03273	0.31898								-64.0545	-24.059	-27.2077	-19.8928	-22.6338	-17.8779	-9.78128	-20.2421	2.4762
	-64.0364	-7.03231	-8.00176	-9.07927	-3.53672	-6.19511	-3.74948	-6.26577	0.91836								-64.0364	-3.13322	-2.54574	-2.50401	-1.36121	-1.45404	-1.07684	-2.01251	0.33633								-64.0364	-24.0952	-27.1745	-19.9362	-22.7099	-17.7959	-9.85241	-20.2607	2.46993
	-64.0182	-7.06548	-8.00176	-9.03762	-3.64389	-6.19511	-3.74948	-6.28222	0.90454								-64.0182	-3.13322	-2.46227	-2.43036	-1.36121	-1.31556	-0.99069	-1.94889	0.34461								-64.0182	-24.1677	-27.0753	-19.9795	-22.6338	-17.7959	-9.78128	-20.2389	2.47187
	-64	-7.09865	-7.95827	-9.03762	-3.60817	-6.22842	-3.71411	-6.27421	0.90951								-64	-3.13322	-2.54574	-2.31989	-1.28763	-1.28094	-1.16298	-1.95507	0.33652								-64	-24.2039	-27.0753	-19.9795	-22.7479	-17.7549	-9.78128	-20.2571	2.47891
	-63.9818	-7.36402	-7.8713	-8.95432	-3.67961	-6.22842	-3.74948	-6.30786	0.89485								-63.9818	-3.04967	-2.46227	-2.24624	-1.28763	-1.2117	-1.03376	-1.88188	0.33441								-63.9818	-24.1677	-27.1084	-19.9795	-22.6718	-17.7549	-9.81684	-20.2498	2.47251
	-63.9636	-7.46354	-7.78432	-8.82938	-3.64389	-6.1618	-3.74948	-6.27207	0.88561								-63.9636	-3.04967	-2.46227	-2.35671	-1.28763	-1.17708	-1.11991	-1.90888	0.33427								-63.9636	-24.0952	-27.1084	-19.9362	-22.4816	-17.7139	-9.85241	-20.1979	2.45918
	-63.9455	-7.3972	-7.61037	-8.91267	-3.64389	-6.19511	-3.8556	-6.26914	0.87144								-63.9455	-3.00789	-2.50401	-2.31989	-1.36121	-1.2117	-1.16298	-1.92795	0.31995								-63.9455	-24.059	-27.1414	-19.9362	-22.4436	-17.7139	-9.88798	-20.197	2.45423
	-63.9273	-7.26451	-7.65386	-8.99597	-3.60817	-6.1618	-3.71411	-6.23307	0.89362								-63.9273	-2.92434	-2.50401	-2.35671	-1.36121	-1.35018	-1.07684	-1.92888	0.31026								-63.9273	-24.0952	-27.1414	-19.8928	-22.5577	-17.7959	-9.85241	-20.2226	2.4621
	-63.9091	-7.165	-7.56688	-8.99597	-3.60817	-6.1618	-3.74948	-6.20788	0.88206								-63.9091	-3.04967	-2.42054	-2.31989	-1.32442	-1.41942	-1.16298	-1.94949	0.30875								-63.9091	-24.0952	-27.1084	-19.9795	-22.4056	-17.96	-9.74571	-20.2157	2.46387
	-63.8909	-7.09865	-7.74083	-8.95432	-3.64389	-6.09519	-3.82022	-6.22552	0.87506								-63.8909	-3.04967	-2.50401	-2.28306	-1.36121	-1.41942	-1.20606	-1.97057	0.30584								-63.8909	-24.0227	-27.0753	-19.9362	-22.4436	-17.8779	-9.71014	-20.1776	2.46585
	-63.8727	-7.165	-7.82781	-8.95432	-3.75106	-6.1285	-3.8556	-6.28038	0.86847								-63.8727	-3.09145	-2.42054	-2.39354	-1.32442	-1.41942	-1.11991	-1.96155	0.32053								-63.8727	-24.059	-27.0753	-19.8061	-22.3675	-17.837	-9.67457	-20.1366	2.47224
	-63.8546	-7.29768	-7.95827	-9.03762	-3.64389	-6.19511	-3.8556	-6.33136	0.89954								-63.8546	-3.04967	-2.37881	-2.39354	-1.21406	-1.28094	-1.11991	-1.90615	0.32948								-63.8546	-24.0952	-27.009	-19.8928	-22.3295	-17.7959	-9.71014	-20.1388	2.46278
	-63.8364	-7.26451	-7.95827	-8.99597	-3.57244	-6.29503	-3.8556	-6.32364	0.90111								-63.8364	-2.92434	-2.37881	-2.35671	-1.25084	-1.41942	-1.16298	-1.91552	0.29895								-63.8364	-24.0227	-26.9428	-19.9362	-22.3295	-17.6729	-9.88798	-20.132	2.4316
	-63.8182	-7.165	-8.00176	-8.95432	-3.64389	-6.19511	-3.82022	-6.29672	0.89265								-63.8182	-2.79901	-2.29534	-2.31989	-1.28763	-1.35018	-1.16298	-1.86917	0.28021								-63.8182	-24.0227	-27.0421	-19.8495	-22.3675	-17.5909	-9.95912	-20.1386	2.43523
	-63.8	-7.09865	-8.04525	-8.99597	-3.60817	-6.19511	-3.78485	-6.288	0.90432								-63.8	-2.88256	-2.29534	-2.35671	-1.28763	-1.3848	-1.16298	-1.89501	0.28947								-63.8	-24.059	-27.1084	-19.8495	-22.4056	-17.5909	-9.92355	-20.1561	2.44953
	-63.7818	-7.03231	-7.95827	-8.99597	-3.64389	-6.22842	-3.71411	-6.26216	0.89986								-63.7818	-3.00789	-2.37881	-2.24624	-1.14048	-1.3848	-1.03376	-1.86533	0.32465								-63.7818	-24.0952	-27.1414	-19.8061	-22.4816	-17.5909	-9.85241	-20.1613	2.46704
	-63.7636	-7.03231	-7.95827	-8.91267	-3.78679	-6.19511	-3.64336	-6.25475	0.88478								-63.7636	-3.13322	-2.46227	-2.20942	-1.10369	-1.41942	-1.03376	-1.89363	0.3439								-63.7636	-24.1314	-27.2077	-19.8495	-22.5197	-17.6319	-9.74571	-20.181	2.48966
	-63.7454	-7.03231	-8.00176	-8.91267	-3.78679	-6.19511	-3.67873	-6.2679	0.88413								-63.7454	-3.30033	-2.42054	-2.24624	-1.10369	-1.41942	-1.03376	-1.92066	0.36353								-63.7454	-24.1314	-27.1084	-19.8928	-22.6338	-17.6319	-9.67457	-20.1788	2.49383
	-63.7273	-7.03231	-7.91478	-8.87103	-3.67961	-6.19511	-3.71411	-6.23449	0.88115								-63.7273	-3.21677	-2.46227	-2.24624	-1.21406	-1.3848	-0.94762	-1.91196	0.35647								-63.7273	-24.0952	-27.009	-19.9362	-22.5957	-17.6319	-9.639	-20.1512	2.48637
	-63.7091	-7.165	-7.95827	-8.82938	-3.67961	-6.1618	-3.8556	-6.27494	0.87087								-63.7091	-3.175	-2.37881	-2.39354	-1.32442	-1.3848	-0.94762	-1.93403	0.34618								-63.7091	-24.059	-27.1414	-19.7628	-22.5577	-17.5909	-9.71014	-20.137	2.48761
	-63.6909	-7.19817	-7.8713	-8.87103	-3.67961	-6.22842	-3.78485	-6.27223	0.87709								-63.6909	-3.21677	-2.46227	-2.35671	-1.28763	-1.24632	-0.99069	-1.92673	0.35979								-63.6909	-24.0227	-27.1414	-19.8061	-22.4816	-17.5909	-9.81684	-20.1433	2.46817
	-63.6727	-7.19817	-7.82781	-9.03762	-3.67961	-6.29503	-3.78485	-6.30385	0.89121								-63.6727	-3.21677	-2.54574	-2.31989	-1.36121	-1.28094	-1.03376	-1.95972	0.35259								-63.6727	-23.9865	-27.009	-19.8495	-22.4816	-17.6319	-9.88798	-20.1411	2.44228
	-63.6545	-7.23134	-7.8713	-9.12091	-3.75106	-6.19511	-3.78485	-6.32576	0.89673								-63.6545	-3.21677	-2.50401	-2.20942	-1.32442	-1.35018	-1.07684	-1.94694	0.34119								-63.6545	-23.914	-27.0753	-19.7628	-22.4436	-17.6319	-9.88798	-20.1193	2.44392
	-63.6364	-7.165	-7.91478	-9.12091	-3.67961	-6.1285	-3.82022	-6.30484	0.90108								-63.6364	-3.175	-2.42054	-2.20942	-1.21406	-1.35018	-1.11991	-1.91485	0.33528								-63.6364	-23.9865	-27.2077	-19.8061	-22.3675	-17.7549	-9.92355	-20.1744	2.44866
	-63.6182	-7.09865	-7.91478	-9.16256	-3.60817	-6.1618	-3.74948	-6.28257	0.91666								-63.6182	-3.175	-2.42054	-2.24624	-1.17727	-1.3848	-1.07684	-1.91345	0.34062								-63.6182	-23.914	-27.2077	-19.8061	-22.3295	-17.7959	-9.92355	-20.1628	2.44246
	-63.6	-7.09865	-7.91478	-9.07927	-3.67961	-6.02857	-3.89097	-6.28198	0.88903								-63.6	-3.04967	-2.37881	-2.31989	-1.21406	-1.41942	-1.11991	-1.91696	0.3181								-63.6	-23.914	-27.3069	-19.7628	-22.3675	-17.7959	-9.78128	-20.1547	2.47325
	-63.5818	-7.09865	-7.91478	-9.03762	-3.64389	-6.06188	-3.78485	-6.25695	0.89752								-63.5818	-3.04967	-2.37881	-2.31989	-1.21406	-1.31556	-0.99069	-1.87811	0.33483								-63.5818	-23.9503	-27.34	-19.8061	-22.4056	-17.6729	-9.78128	-20.1594	2.48321
[truncated: 8,446 more rows]

## Sheet: Fig 3a-c
Figure 3a-c	Patch Clamp recordings of light-sensitive Orai1 mutants in the presence of STIM1
[truncated: 73 more rows]

[truncated: 62 more sheets: Fig 3d-f, Fig 3g-i, Fig 3k-m, Fig 4a, Fig 4b, Fig 4c, Fig 5a-b, Fig 5c-d, Fig 6a, Fig 6b, Fig 6c-e, Fig 7a-c, Fig 7d, Fig 7e, Fig 7f, Fig  7g-i, Fig 8a-b, Fig 8c-d, Fig 8e-f, Fig 8g-h …]
